# Supplementary material for: Data on vibrational spectra of the langasites Ln3CrGe3Be2O14 (Ln = La, Pr, Nd) and ab initio calculations
Source: Data Brief. 2019 Dec 16;28:104889. doi: 10.1016/j.dib.2019.104889 (PMC6939064; doi:10.1016/j.dib.2019.104889)
Supplement: Multimedia component 1 [file mmc1.zip]

Archive with 36 entries (36 files):
- Supplementary Data/Figure 1_table.txt
- Supplementary Data/Figure 1_table.xlsx
- Supplementary Data/Figure 1s.eps
- Supplementary Data/Figure 1s.opj
- Supplementary Data/La_abinit.txt
- Supplementary Data/La_abinit.xlsx
- Supplementary Data/La_displ.txt
- Supplementary Data/La_displ.xlsx
- Supplementary Data/La_IR.txt
- Supplementary Data/La_IR.xlsx
- Supplementary Data/La_Ram.txt
- Supplementary Data/La_Ram.xlsx
- Supplementary Data/Nd_abinit.txt
- Supplementary Data/Nd_abinit.xlsx
- Supplementary Data/Nd_displ.txt
- Supplementary Data/Nd_displ.xlsx
- Supplementary Data/Nd_IR.txt
- Supplementary Data/Nd_IR.xlsx
- Supplementary Data/Nd_Ram.txt
- Supplementary Data/Nd_Ram.xlsx
- Supplementary Data/Pr_abinit.txt
- Supplementary Data/Pr_abinit.xlsx
- Supplementary Data/Pr_displ.txt
- Supplementary Data/Pr_displ.xlsx
- Supplementary Data/Pr_IR.txt
- Supplementary Data/Pr_IR.xlsx
- Supplementary Data/Pr_Ram.txt
- Supplementary Data/Pr_Ram.xlsx
- Supplementary Data/Table 1.xlsx
- Supplementary Data/Table 2.xlsx
- Supplementary Data/Table 3.xlsx
- Supplementary Data/Table 4.xlsx
- Supplementary Data/Table 5.xlsx
- Supplementary Data/Table 6.xlsx
- Supplementary Data/Table 7.xlsx
- Supplementary Data/Table 8.xlsx
