# Supplementary material for: Data on vibrational spectra of the langasites Ln3CrGe3Be2O14 (Ln = La, Pr, Nd) and ab initio calculations
Source: Data Brief. 2019 Dec 16;28:104889. doi: 10.1016/j.dib.2019.104889 (PMC6939064; doi:10.1016/j.dib.2019.104889)
Supplement: Multimedia component 1 [file mmc1.zip › Supplementary Data/Figure 1_table.txt]

freq.	La	Cr	Ge	Be	O1	O2	O3	freq.	Pr	Cr	Ge	Be	O1	O2	O3	freq.	Nd	Cr	Ge	Be	O1	O2	O3
88	0,01534	0,01027	0,0159	0,01111	0,01244	0,04323	0,01918	83	0,01603	0,00857	0,01572	0,01222	0,01349	0,04602	0,01714	80	0,01638	0,00767	0,01578	0,01275	0,01408	0,04745	0,01611
105	0,03497	0,01387	0,00935	0,00528	0,01383	0,00995	0,01708	96	0,03583	0,01441	0,00931	0,00633	0,01859	0,01095	0,01615	92	0,03653	0,01449	0,00893	0,00694	0,02112	0,01132	0,01646
109	0,03561	0,00337	0,01184	0,0058	0,00566	0,0118	0,00976	108	0,03546	0,00097	0,01249	0,00607	0,00914	0,01191	0,0128	108	0,03519	0,00059	0,01331	0,00608	0,00981	0,01223	0,01304
127	0,02402	0	0,00894	0,00397	0,00466	0,00729	0,00542	127	0,02376	0	0,00905	0,00434	0,00513	0,00736	0,00536	127	0,02366	0	0,00906	0,00445	0,00529	0,00736	0,00529
130	0,00757	0,02641	0,01153	0,01328	0,01408	0,01938	0,0361	131	0,00789	0,02678	0,01248	0,01297	0,01376	0,01699	0,03592	131	0,0081	0,02678	0,0129	0,01281	0,0136	0,01588	0,03564
141	0,01821	0,00441	0,02464	0,01059	0,00879	0,02776	0,03234	141	0,01797	0,00457	0,02488	0,01121	0,00868	0,0291	0,03168	141	0,01785	0,00465	0,0248	0,01141	0,00853	0,02951	0,02862
156	0,02023	0,00048	0,01258	0,00111	0,00217	0,00489	0,00956	150	0,02042	0,00206	0,01229	0,00191	0,00339	0,00554	0,01119	148	0,02045	0,00333	0,01197	0,00206	0,00381	0,00574	0,01207
164	0,01259	0,01197	0,022	0,01655	0,01047	0,01888	0,02918	164	0,01205	0,0124	0,02169	0,01669	0,00978	0,01902	0,02872	165	0,01185	0,01259	0,02165	0,01672	0,00933	0,01901	0,02842
193	0,00573	0,01411	0,01406	0,0099	0,01631	0,02419	0,03913	194	0,00669	0,01259	0,01558	0,00916	0,018	0,02193	0,03863	194	0,0071	0,01197	0,01603	0,00884	0,01882	0,02107	0,03838
212	0,0046	0	0,02043	0,00344	0,0028	0,01482	0,01937	215	0,00455	0	0,02037	0,0036	0,0028	0,01478	0,01896	217	0,00455	0	0,02034	0,00365	0,0028	0,01479	0,01876
213	0,01002	0,01027	0,01418	0,00249	0,0064	0,0108	0,02373	216	0,00937	0,01016	0,01429	0,00228	0,0063	0,01037	0,02432	218	0,00911	0,01005	0,0143	0,00217	0,00624	0,01021	0,02455
235	0,01057	0,00043	0,02513	0,00941	0,00765	0,02323	0,01978	235	0,01088	0,00368	0,02342	0,0102	0,01182	0,0237	0,02005	236	0,01093	0,00488	0,02272	0,01059	0,01286	0,02404	0,02016
241	0,00339	0,02084	0,00748	0,01678	0,04454	0,01655	0,01686	243	0,00337	0,02219	0,01047	0,01647	0,04225	0,01611	0,01681	244	0,00337	0,02262	0,01149	0,01642	0,04136	0,0158	0,01679
269	0,00555	0,00612	0,01289	0,01815	0,04482	0,01626	0,01597	265	0,00526	0,00605	0,01256	0,01772	0,04722	0,01479	0,01557	264	0,00507	0,00586	0,01243	0,01747	0,04818	0,01409	0,01542
284	0,00206	0	0,00446	0,0271	0,03128	0,02645	0,00343	284	0,00185	0	0,00427	0,02519	0,029	0,02746	0,00512	284	0,00182	0	0,00423	0,02455	0,02826	0,02777	0,00568
287	0,00402	0,01011	0,01543	0,0127	0,01185	0,01863	0,01122	286	0,00393	0,01048	0,01559	0,01323	0,01233	0,01857	0,01062	286	0,00382	0,01058	0,01567	0,01355	0,01265	0,01849	0,01036
290	0,00128	0,01088	0,01406	0,00841	0,0185	0,01894	0,03099	294	0,00155	0,00891	0,01363	0,00821	0,02004	0,0203	0,02964	295	0,00161	0,00806	0,01344	0,00803	0,02044	0,02088	0,02891
292	0,00202	0	0,0009	0,01027	0,01201	0,02768	0,01871	297	0,00228	0	0,00147	0,01461	0,01709	0,02631	0,01809	301	0,00228	0	0,00159	0,01572	0,01836	0,02578	0,01782
328	0,00344	0,022	0,00616	0,01627	0,03098	0,01132	0,02214	327	0,0036	0,02196	0,00654	0,0153	0,03073	0,01189	0,02119	327	0,00365	0,022	0,00671	0,01492	0,03035	0,0122	0,02096
332	0,00425	0,00646	0,00482	0,02228	0,02662	0,02307	0,00647	337	0,00436	0,00482	0,00484	0,02244	0,02678	0,02283	0,00619	340	0,00441	0,00413	0,00488	0,02249	0,02683	0,02265	0,00612
343	0,00258	0,00635	0,0094	0,00526	0,0249	0,0275	0,02214	348	0,00238	0,00612	0,00954	0,00603	0,02165	0,02653	0,02455	351	0,00227	0,00581	0,00955	0,0062	0,02067	0,02581	0,02557
376	0,00116	0,00415	0,00689	0,01272	0,00977	0,03753	0,00874	378	0,00116	0,00434	0,0069	0,01197	0,00981	0,03721	0,00945	380	0,00116	0,00446	0,00693	0,0116	0,00973	0,03706	0,00963
395,8	0,00093	0	0,00868	0,01011	0,01238	0,01336	0,02148	398	0,0017	0,03053	0,00863	0,00651	0,00561	0,00509	0,0122	400	0,0017	0,03043	0,00858	0,00619	0,00513	0,00528	0,01228
396,3	0,00159	0,03075	0,00873	0,00714	0,00656	0,00465	0,01199	401	0,00093	0	0,00852	0,01021	0,01254	0,01307	0,02149	404	0,0009	0	0,00844	0,01043	0,01275	0,01293	0,02144
425	0,00054	0,00899	0,00071	0,00703	0,00553	0,03004	0,02248	431	0,00049	0,00863	0,00094	0,00773	0,0045	0,02961	0,02259	434	0,00049	0,00844	0,00101	0,00821	0,00397	0,02917	0,02287
456	0,00095	0,00813	0,00698	0,00427	0,01169	0,0282	0,01788	459	0,00105	0,00837	0,00665	0,0049	0,01128	0,02815	0,01766	461	0,00109	0,00851	0,00647	0,00524	0,01099	0,02823	0,01766
482	0,00059	0,00515	0,00285	0,00573	0,00871	0,02226	0,02825	485	0,00055	0,00526	0,00278	0,00535	0,00875	0,02244	0,02797	486	0,00055	0,00531	0,00282	0,00518	0,00874	0,02278	0,02756
499	0,00071	0,01074	0,00337	0,00635	0,01101	0,00487	0,0233	503	0,00064	0,01127	0,0032	0,00614	0,01074	0,00494	0,02313	505	0,0006	0,01148	0,00311	0,00603	0,01064	0,00495	0,02306
532	0,00048	0,01406	0,00421	0,02247	0,00482	0,01316	0,02543	538	0,00052	0,01413	0,00404	0,0216	0,00514	0,01313	0,02537	540	0,00054	0,01406	0,004	0,02128	0,00525	0,01328	0,02523
561	0,00079	0	0,00097	0,01154	0,01736	0,01092	0,01941	565	0,00069	0	0,00101	0,01159	0,01857	0,01192	0,01826	569	0,00069	0	0,00104	0,01138	0,01868	0,01221	0,01798
580	0,00079	0,00407	0,00383	0,01043	0,02694	0,01626	0,00581	583	0,00072	0,00407	0,00379	0,00974	0,02694	0,01625	0,00584	585	0,0007	0,00407	0,0038	0,00931	0,02688	0,01626	0,00587
583	0,00097	0	0,00012	0,00942	0,02191	0,01374	0,01526	587	0,00101	0	0	0,00815	0,02064	0,01299	0,01641	590	0,00101	0	0	0,00778	0,02032	0,01285	0,01664
624	0,00066	0,0005	0,00287	0,0477	0,0095	0,00872	0,00793	632	0,00065	0,00036	0,00294	0,04728	0,00908	0,00891	0,00789	635	0,00062	0,00031	0,00291	0,04714	0,00887	0,00898	0,00792
661	0,00019	0,00356	0,00379	0,04217	0,01066	0,01096	0,0113	668	0,00024	0,00356	0,00391	0,04197	0,01019	0,01081	0,0115	671	0,00024	0,00356	0,00397	0,04174	0,00997	0,01077	0,01165
715	0,0002	0,00007	0,00709	0,00777	0,00283	0,02057	0,01894	721	0,00025	0,00012	0,00697	0,008	0,00287	0,02007	0,01949	723	0,00025	0,00019	0,00693	0,00807	0,00294	0,01972	0,01979
728	0,00009	0,00024	0,00722	0,0068	0,00096	0,0283	0,00363	734,5	0,00013	0,0028	0,00573	0,00206	0,00243	0,00338	0,01959	735	0,00013	0,00286	0,00569	0,00212	0,00254	0,00341	0,0196
733	0,00013	0,00275	0,00578	0,00191	0,00233	0,00334	0,01961	734,8	0,00013	0,00031	0,00614	0,00782	0,00075	0,02807	0,00436	738	0,00013	0,00031	0,00704	0,0082	0,00072	0,0279	0,00474
781	0,00013	0,00062	0,0073	0,00558	0,00187	0,00421	0,02681	785,6	0,00013	0,00062	0,00719	0,00609	0,00191	0,00493	0,02655	786	0	0	0,00287	0,01143	0,00349	0,00213	0,01987
785	0,00005	0	0,00302	0,00984	0,00296	0,00187	0,02008	785,7	0,00005	0	0,00294	0,0109	0,00328	0,00197	0,01996	787	0,00013	0,00066	0,00711	0,00642	0,00191	0,00531	0,0264
809	0,00081	0,00294	0,00063	0,01776	0,00323	0,01851	0,01952	813	0,00081	0,00287	0,00067	0,01837	0,00328	0,01879	0,01898	814	0,00081	0,00287	0,00067	0,01864	0,00331	0,019	0,01861
816	0,00053	0,00026	0,00428	0,00836	0,00201	0,01921	0,00215	818	0,00007	0	0,00275	0,03249	0,01275	0,01213	0,0036	817	0,00005	0	0,00265	0,03408	0,01323	0,01098	0,0042
818	0,00012	0	0,00318	0,0254	0,01027	0,01565	0,0023	821	0,00037	0,00058	0,00233	0,03858	0,01392	0,00841	0,00046	820	0,00038	0,00064	0,00169	0,04101	0,0145	0,00584	0,00086
825	0,00039	0,00058	0,00133	0,04154	0,01508	0,0045	0,0009	823	0,0005	0,00042	0,00382	0,01789	0,00561	0,01779	0,0023	826	0,0005	0,00032	0,00413	0,01132	0,00328	0,0188	0,0022
839	0,00019	0	0,00153	0,03191	0,01222	0,01239	0,00435	843	0,00021	0	0,00222	0,02455	0,00931	0,01576	0,00398	845	0,00021	0	0,0024	0,02212	0,00841	0,01654	0,00369
