# Supplementary material for: Data on vibrational spectra of the langasites Ln3CrGe3Be2O14 (Ln = La, Pr, Nd) and ab initio calculations
Source: Data Brief. 2019 Dec 16;28:104889. doi: 10.1016/j.dib.2019.104889 (PMC6939064; doi:10.1016/j.dib.2019.104889)
Supplement: Multimedia component 1 [file mmc1.zip › Supplementary Data/La_abinit.xlsx]

## Sheet: Лист1
symm.	freq. IR int.	Raman int.
	(cm-1) (km/mol)	(arb.un.)
A1	126.6		35
A1	212.5		9
A1	283.7		72
A1	292		42
A1	395.8		118
A1	561.4		152
A1	583.5		85
A1	784.9		612
A1	818.2		372
A1	839.3		1000
A2	88.4	310
A2	129.6	65
A2	155.8	9
A2	213.1	19
A2	287.5	328
A2	332.2	1013
A2	396.4	144
A2	498.9	108
A2	580.2	318
A2	732.8	1817
A2	816	137
A2	824.8	1870
E	104.7	493	25
E	109.2	0.1	36
E	140.6	238	80
E	164.4	329	65
E	193	209	229
E	234.8	219	83
E	241.5	627	8
E	268.9	332	457
E	290.4	272	154
E	328.2	1	6
E	342.9	187	165
E	375.9	626	205
E	425.1	293	277
E	455.6	381	75
E	482.4	15	300
E	531.7	2276	136
E	624.4	1249	30
E	661.1	10	14
E	715.4	2235	100
E	728.1	864	175
E	781.3	79	258
E	809.1	69	0.3
