# Supplementary material for: Data on vibrational spectra of the langasites Ln3CrGe3Be2O14 (Ln = La, Pr, Nd) and ab initio calculations
Source: Data Brief. 2019 Dec 16;28:104889. doi: 10.1016/j.dib.2019.104889 (PMC6939064; doi:10.1016/j.dib.2019.104889)
Supplement: Multimedia component 1 [file mmc1.zip › Supplementary Data/La_displ.txt]

freq.	La	Cr	Ge	Be	O1	O2	O3
88	0,01534	0,01027	0,0159	0,01111	0,01244	0,04323	0,01918
105	0,03497	0,01387	0,00935	0,00528	0,01383	0,00995	0,01708
109	0,03561	0,00337	0,01184	0,0058	0,00566	0,0118	0,00976
127	0,02402	0	0,00894	0,00397	0,00466	0,00729	0,00542
130	0,00757	0,02641	0,01153	0,01328	0,01408	0,01938	0,0361
141	0,01821	0,00441	0,02464	0,01059	0,00879	0,02776	0,03234
156	0,02023	0,00048	0,01258	0,00111	0,00217	0,00489	0,00956
164	0,01259	0,01197	0,022	0,01655	0,01047	0,01888	0,02918
193	0,00573	0,01411	0,01406	0,0099	0,01631	0,02419	0,03913
212	0,0046	0	0,02043	0,00344	0,0028	0,01482	0,01937
213	0,01002	0,01027	0,01418	0,00249	0,0064	0,0108	0,02373
235	0,01057	0,00043	0,02513	0,00941	0,00765	0,02323	0,01978
241	0,00339	0,02084	0,00748	0,01678	0,04454	0,01655	0,01686
269	0,00555	0,00612	0,01289	0,01815	0,04482	0,01626	0,01597
284	0,00206	0	0,00446	0,0271	0,03128	0,02645	0,00343
287	0,00402	0,01011	0,01543	0,0127	0,01185	0,01863	0,01122
290	0,00128	0,01088	0,01406	0,00841	0,0185	0,01894	0,03099
292	0,00202	0	0,0009	0,01027	0,01201	0,02768	0,01871
328	0,00344	0,022	0,00616	0,01627	0,03098	0,01132	0,02214
332	0,00425	0,00646	0,00482	0,02228	0,02662	0,02307	0,00647
343	0,00258	0,00635	0,0094	0,00526	0,0249	0,0275	0,02214
376	0,00116	0,00415	0,00689	0,01272	0,00977	0,03753	0,00874
395,8	0,00093	0	0,00868	0,01011	0,01238	0,01336	0,02148
396,3	0,00159	0,03075	0,00873	0,00714	0,00656	0,00465	0,01199
425	0,00054	0,00899	0,00071	0,00703	0,00553	0,03004	0,02248
456	0,00095	0,00813	0,00698	0,00427	0,01169	0,0282	0,01788
482	0,00059	0,00515	0,00285	0,00573	0,00871	0,02226	0,02825
499	0,00071	0,01074	0,00337	0,00635	0,01101	0,00487	0,0233
532	0,00048	0,01406	0,00421	0,02247	0,00482	0,01316	0,02543
561	0,00079	0	0,00097	0,01154	0,01736	0,01092	0,01941
580	0,00079	0,00407	0,00383	0,01043	0,02694	0,01626	0,00581
583	0,00097	0	0,00012	0,00942	0,02191	0,01374	0,01526
624	0,00066	0,0005	0,00287	0,0477	0,0095	0,00872	0,00793
661	0,00019	0,00356	0,00379	0,04217	0,01066	0,01096	0,0113
715	0,0002	0,00007	0,00709	0,00777	0,00283	0,02057	0,01894
728	0,00009	0,00024	0,00722	0,0068	0,00096	0,0283	0,00363
733	0,00013	0,00275	0,00578	0,00191	0,00233	0,00334	0,01961
781	0,00013	0,00062	0,0073	0,00558	0,00187	0,00421	0,02681
785	0,00005	0	0,00302	0,00984	0,00296	0,00187	0,02008
809	0,00081	0,00294	0,00063	0,01776	0,00323	0,01851	0,01952
816	0,00053	0,00026	0,00428	0,00836	0,00201	0,01921	0,00215
818	0,00012	0	0,00318	0,0254	0,01027	0,01565	0,0023
825	0,00039	0,00058	0,00133	0,04154	0,01508	0,0045	0,0009
839	0,00019	0	0,00153	0,03191	0,01222	0,01239	0,00435
