# Supplementary material for: Data on vibrational spectra of the langasites Ln3CrGe3Be2O14 (Ln = La, Pr, Nd) and ab initio calculations
Source: Data Brief. 2019 Dec 16;28:104889. doi: 10.1016/j.dib.2019.104889 (PMC6939064; doi:10.1016/j.dib.2019.104889)
Supplement: Multimedia component 1 [file mmc1.zip › Supplementary Data/La_IR.xlsx]

## Sheet: Лист1
29.5698	0.06584
30.2126	0.0637
30.8554	0.0801
31.4982	0.10057
32.141	0.1091
32.7838	0.10641
33.4265	0.10931
34.0693	0.1217
34.7121	0.12517
35.3549	0.10405
35.9977	0.06845
36.6405	0.04655
37.2833	0.05064
37.926	0.06023
38.5688	0.05827
39.2116	0.05875
39.8544	0.07794
40.4972	0.10388
41.14	0.10955
41.7828	0.09412
42.4255	0.07835
43.0683	0.07373
43.7111	0.07835
44.3539	0.08203
44.9967	0.07527
45.6395	0.06247
46.2822	0.05645
46.925	0.05971
47.5678	0.06535
48.2106	0.0705
48.8534	0.07661
49.4962	0.08009
50.139	0.07703
50.7817	0.07202
51.4245	0.07104
52.0673	0.07163
52.7101	0.0682
53.3529	0.06309
53.9957	0.06311
54.6384	0.07061
55.2812	0.08196
55.924	0.09157
56.5668	0.09608
57.2096	0.09587
57.8524	0.09351
58.4952	0.09115
59.1379	0.08907
59.7807	0.08614
60.4235	0.08215
61.0663	0.07985
61.7091	0.08318
62.3519	0.09311
62.9947	0.10631
63.6374	0.11795
64.2802	0.12651
64.923	0.13384
65.5658	0.14042
66.2086	0.14418
66.8513	0.14431
67.4941	0.14311
68.1369	0.14267
68.7797	0.14301
69.4225	0.1447
70.0653	0.1498
70.7081	0.15893
71.3508	0.17075
71.9936	0.18466
72.6364	0.20002
73.2792	0.21351
73.922	0.2215
74.5648	0.22427
75.2076	0.22534
75.8503	0.22687
76.4931	0.22826
77.1359	0.22946
77.7787	0.23316
78.4215	0.24263
79.0643	0.25774
79.707	0.27456
80.3498	0.28998
80.9926	0.30356
81.6354	0.31443
82.2782	0.32065
82.921	0.32273
83.5638	0.32441
84.2065	0.32827
84.8493	0.33377
85.4921	0.3399
86.1349	0.34681
86.7777	0.35469
87.4205	0.36412
88.0632	0.37691
88.706	0.39346
89.3488	0.40978
89.9916	0.4206
90.6344	0.42603
91.2772	0.43095
91.92	0.43788
92.5627	0.44534
93.2055	0.45177
93.8483	0.45699
94.4911	0.46177
95.1339	0.4688
95.7767	0.48054
96.4194	0.49501
97.0622	0.50713
97.705	0.51534
98.3478	0.5223
98.9906	0.5284
99.6334	0.53033
100.276	0.5267
100.919	0.52022
101.562	0.51389
102.205	0.50777
102.847	0.50072
103.49	0.49361
104.133	0.48916
104.776	0.48894
105.418	0.49172
106.061	0.4945
106.704	0.49516
107.347	0.4935
107.99	0.48966
108.632	0.48294
109.275	0.47289
109.918	0.45992
110.561	0.44329
111.204	0.42036
111.846	0.38982
112.489	0.35284
113.132	0.31075
113.775	0.26619
114.417	0.22562
115.06	0.19499
115.703	0.1747
116.346	0.16124
116.989	0.15204
117.631	0.14705
118.274	0.14646
118.917	0.14937
119.56	0.15495
120.202	0.16354
120.845	0.17533
121.488	0.189
122.131	0.20287
122.774	0.21654
123.416	0.23053
124.059	0.24517
124.702	0.26028
125.345	0.27588
125.988	0.29272
126.63	0.31193
127.273	0.33385
127.916	0.3576
128.559	0.38192
129.201	0.40562
129.844	0.42775
130.487	0.44901
131.13	0.47129
131.773	0.49411
132.415	0.51331
133.058	0.52572
133.701	0.53261
134.344	0.53593
134.987	0.53442
135.629	0.52562
136.272	0.51112
136.915	0.49729
137.558	0.48946
138.2	0.48793
138.843	0.48951
139.486	0.49048
140.129	0.48816
140.772	0.48145
141.414	0.47058
142.057	0.45523
142.7	0.43268
143.343	0.39888
143.986	0.35288
144.628	0.30112
145.271	0.25484
145.914	0.22206
146.557	0.20347
147.199	0.19531
147.842	0.19416
148.485	0.19854
149.128	0.20731
149.771	0.21902
150.413	0.23288
151.056	0.24885
151.699	0.26647
152.342	0.28482
152.985	0.30363
153.627	0.32291
154.27	0.34222
154.913	0.36099
155.556	0.37852
156.198	0.3939
156.841	0.40743
157.484	0.42107
158.127	0.43597
158.77	0.45134
159.412	0.46634
160.055	0.48062
160.698	0.49273
161.341	0.50151
161.983	0.50855
162.626	0.51658
163.269	0.52639
163.912	0.53733
164.555	0.5493
165.197	0.56235
165.84	0.57538
166.483	0.58617
167.126	0.59253
167.769	0.5931
168.411	0.58721
169.054	0.57441
169.697	0.55399
170.34	0.52436
170.982	0.48383
171.625	0.43359
172.268	0.37905
172.911	0.32728
173.554	0.28441
174.196	0.25373
174.839	0.23498
175.482	0.22594
176.125	0.22466
176.768	0.22962
177.41	0.23897
178.053	0.25088
178.696	0.2644
179.339	0.2794
179.981	0.29556
180.624	0.3121
181.267	0.32859
181.91	0.34534
182.553	0.36257
183.195	0.37992
183.838	0.39726
184.481	0.41516
185.124	0.43383
185.767	0.45235
186.409	0.4695
187.052	0.48482
187.695	0.49837
188.338	0.5097
188.98	0.51805
189.623	0.52267
190.266	0.52238
190.909	0.51562
191.552	0.50191
192.194	0.48216
192.837	0.45731
193.48	0.42819
194.123	0.39661
194.766	0.36508
195.408	0.336
196.051	0.31134
196.694	0.29177
197.337	0.2763
197.979	0.26394
198.622	0.25507
199.265	0.25026
199.908	0.2487
200.551	0.24898
201.193	0.25077
201.836	0.25478
202.479	0.26093
203.122	0.26778
203.765	0.27403
204.407	0.27971
205.05	0.2856
205.693	0.29252
206.336	0.30079
206.978	0.30962
207.621	0.31755
208.264	0.32454
208.907	0.3323
209.55	0.34188
210.192	0.3525
210.835	0.36333
211.478	0.37438
212.121	0.38549
212.763	0.39638
213.406	0.40752
214.049	0.41929
214.692	0.43092
215.335	0.44128
215.977	0.44959
216.62	0.45444
217.263	0.45424
217.906	0.44973
218.549	0.44433
219.191	0.44122
219.834	0.44134
220.477	0.44416
221.12	0.44913
221.762	0.45607
222.405	0.46449
223.048	0.47369
223.691	0.48327
224.334	0.49308
224.976	0.50301
225.619	0.51326
226.262	0.52434
226.905	0.53598
227.548	0.54684
228.19	0.55625
228.833	0.56512
229.476	0.57457
230.119	0.58452
230.761	0.59423
231.404	0.60333
232.047	0.61218
232.69	0.62137
233.333	0.63073
233.975	0.63903
234.618	0.64491
235.261	0.64853
235.904	0.6517
236.547	0.65633
237.189	0.66289
237.832	0.67029
238.475	0.67749
239.118	0.6852
239.76	0.69471
240.403	0.70535
241.046	0.71517
241.689	0.72405
242.332	0.73363
242.974	0.74411
243.617	0.75362
244.26	0.7609
244.903	0.76616
245.546	0.76976
246.188	0.77161
246.831	0.7711
247.474	0.76689
248.117	0.75834
248.759	0.74692
249.402	0.73404
250.045	0.71837
250.688	0.69792
251.331	0.67347
251.973	0.64743
252.616	0.62085
253.259	0.59398
253.902	0.5682
254.545	0.54544
255.187	0.52676
255.83	0.513
256.473	0.50557
257.116	0.50506
257.758	0.51017
258.401	0.51912
259.044	0.53113
259.687	0.54589
260.33	0.56261
260.972	0.5802
261.615	0.59762
262.258	0.61406
262.901	0.62918
263.543	0.64279
264.186	0.65427
264.829	0.66328
265.472	0.67041
266.115	0.67553
266.757	0.67633
267.4	0.67025
268.043	0.65766
268.686	0.64158
269.329	0.62443
269.971	0.60625
270.614	0.58643
271.257	0.56675
271.9	0.55073
272.542	0.53991
273.185	0.53291
273.828	0.52858
274.471	0.52798
275.114	0.53203
275.756	0.53946
276.399	0.54813
277.042	0.55726
277.685	0.56774
278.328	0.58102
278.97	0.59744
279.613	0.6154
280.256	0.63298
280.899	0.65023
281.541	0.66815
282.184	0.68586
282.827	0.70161
283.47	0.71621
284.113	0.73222
284.755	0.74957
285.398	0.76544
286.041	0.77866
286.684	0.79045
287.327	0.80012
287.969	0.805
288.612	0.80564
289.255	0.80608
289.898	0.80821
290.54	0.81063
291.183	0.81292
291.826	0.8165
292.469	0.82144
293.112	0.82589
293.754	0.8284
294.397	0.8288
295.04	0.82813
295.683	0.8278
296.326	0.82712
296.968	0.82307
297.611	0.81464
298.254	0.80366
298.897	0.78996
299.539	0.77102
300.182	0.7474
300.825	0.72283
301.468	0.6986
302.111	0.67281
302.753	0.64462
303.396	0.61569
304.039	0.5878
304.682	0.5616
305.325	0.53715
305.967	0.51444
306.61	0.49407
307.253	0.4775
307.896	0.46561
308.538	0.45748
309.181	0.45206
309.824	0.45006
310.467	0.45209
311.11	0.45627
311.752	0.4601
312.395	0.4639
313.038	0.46961
313.681	0.47746
314.323	0.48627
314.966	0.4957
315.609	0.50573
316.252	0.51546
316.895	0.52432
317.537	0.53317
318.18	0.54279
318.823	0.55293
319.466	0.56337
320.109	0.57407
320.751	0.58423
321.394	0.59337
322.037	0.60274
322.68	0.61334
323.322	0.62353
323.965	0.63128
324.608	0.63783
325.251	0.64596
325.894	0.65573
326.536	0.6649
327.179	0.67275
327.822	0.68073
328.465	0.68948
329.108	0.69793
329.75	0.70548
330.393	0.71301
331.036	0.72129
331.679	0.72977
332.321	0.73755
332.964	0.74526
333.607	0.75469
334.25	0.76609
334.893	0.77721
335.535	0.78608
336.178	0.79365
336.821	0.80213
337.464	0.81262
338.107	0.82498
338.749	0.83826
339.392	0.85096
340.035	0.86217
340.678	0.87208
341.32	0.88091
341.963	0.88897
342.606	0.89647
343.249	0.90205
343.892	0.90376
344.534	0.90293
345.177	0.90241
345.82	0.90061
346.463	0.89312
347.106	0.88085
347.748	0.87003
348.391	0.86393
349.034	0.85985
349.677	0.85412
350.319	0.84691
350.962	0.84039
351.605	0.83456
352.248	0.82764
352.891	0.81966
353.533	0.81213
354.176	0.80448
354.819	0.79564
355.462	0.78828
356.105	0.78554
356.747	0.78442
357.39	0.77827
358.033	0.76622
358.676	0.75386
359.318	0.74524
359.961	0.73957
360.604	0.73423
361.247	0.72754
361.89	0.71973
362.532	0.71255
363.175	0.70698
363.818	0.70175
364.461	0.69553
365.103	0.68882
365.746	0.68267
366.389	0.67782
367.032	0.67628
367.675	0.68016
368.317	0.68736
368.96	0.69182
369.603	0.69119
370.246	0.69018
370.889	0.69347
371.531	0.7003
372.174	0.70847
372.817	0.71844
373.46	0.73032
374.102	0.74165
374.745	0.7513
375.388	0.75988
376.031	0.76489
376.674	0.76435
377.316	0.7659
377.959	0.77964
378.602	0.80252
379.245	0.82084
379.888	0.82882
380.53	0.83326
381.173	0.83782
381.816	0.83919
382.459	0.83702
383.101	0.83703
383.744	0.84403
384.387	0.85399
385.03	0.85497
385.673	0.84067
386.315	0.82019
386.958	0.8064
387.601	0.80063
388.244	0.79369
388.887	0.78037
389.529	0.76542
390.172	0.75319
390.815	0.74112
391.458	0.72623
392.1	0.71084
392.743	0.69801
393.386	0.68737
394.029	0.67875
394.672	0.67537
395.314	0.68033
395.957	0.69268
396.6	0.70855
397.243	0.72406
397.886	0.73695
398.528	0.74795
399.171	0.76101
399.814	0.7774
400.457	0.79229
401.099	0.79675
401.742	0.78981
402.385	0.77893
403.028	0.76864
403.671	0.75639
404.313	0.73894
404.956	0.71823
405.599	0.69788
406.242	0.67932
406.885	0.6615
407.527	0.64317
408.17	0.62564
408.813	0.61063
409.456	0.59819
410.098	0.5858
410.741	0.57332
411.384	0.56316
412.027	0.55662
412.67	0.55271
413.312	0.55064
413.955	0.55074
414.598	0.55187
415.241	0.55279
415.883	0.55423
416.526	0.55844
417.169	0.56604
417.812	0.57726
418.455	0.58958
419.097	0.59966
419.74	0.60459
420.383	0.60788
421.026	0.61377
421.669	0.62198
422.311	0.63116
422.954	0.63935
423.597	0.64618
424.24	0.6489
424.882	0.64899
425.525	0.64797
426.168	0.64462
426.811	0.63669
427.454	0.62503
428.096	0.61224
428.739	0.59761
429.382	0.58018
430.025	0.55979
430.668	0.53672
431.31	0.51248
431.953	0.48993
432.596	0.47125
433.239	0.45469
433.881	0.43803
434.524	0.42244
435.167	0.40944
435.81	0.39869
436.453	0.3891
437.095	0.3812
437.738	0.37566
438.381	0.37114
439.024	0.36749
439.667	0.36525
440.309	0.36538
440.952	0.36718
441.595	0.37017
442.238	0.3741
442.88	0.37819
443.523	0.38283
444.166	0.38841
444.809	0.3955
445.452	0.40343
446.094	0.41149
446.737	0.41951
447.38	0.42654
448.023	0.43249
448.666	0.43807
449.308	0.44512
449.951	0.45411
450.594	0.4635
451.237	0.47168
451.879	0.4781
452.522	0.48428
453.165	0.4911
453.808	0.49796
454.451	0.50286
455.093	0.50511
455.736	0.50571
456.379	0.50567
457.022	0.50434
457.664	0.49997
458.307	0.49233
458.95	0.48213
459.593	0.46995
460.236	0.45634
460.878	0.44205
461.521	0.42743
462.164	0.41201
462.807	0.39563
463.45	0.37936
464.092	0.36401
464.735	0.34933
465.378	0.33486
466.021	0.32079
466.663	0.3076
467.306	0.29598
467.949	0.28626
468.592	0.2785
469.235	0.27209
469.877	0.26642
470.52	0.26128
471.163	0.2565
471.806	0.25216
472.449	0.24835
473.091	0.24557
473.734	0.24395
474.377	0.24341
475.02	0.24546
475.662	0.2479
476.305	0.25044
476.948	0.25234
477.591	0.25378
478.234	0.25494
478.876	0.25665
479.519	0.25913
480.162	0.26248
480.805	0.26655
481.448	0.27077
482.09	0.27481
482.733	0.2781
483.376	0.28074
484.019	0.28286
484.661	0.28503
485.304	0.28783
485.947	0.29146
486.59	0.29579
487.233	0.30031
487.875	0.30474
488.518	0.30863
489.161	0.31186
489.804	0.31452
490.447	0.31733
491.089	0.32083
491.732	0.32522
492.375	0.33037
493.018	0.33589
493.66	0.34154
494.303	0.34686
494.946	0.35177
495.589	0.35627
496.232	0.36064
496.874	0.36543
497.517	0.37092
498.16	0.37747
498.803	0.38468
499.446	0.39229
500.088	0.3996
500.731	0.40638
501.374	0.41252
502.017	0.41824
502.659	0.42386
503.302	0.42951
503.945	0.43521
504.588	0.44027
505.231	0.44418
505.873	0.44589
506.516	0.44494
507.159	0.44123
507.802	0.43504
508.445	0.42764
509.087	0.41981
509.73	0.41288
510.373	0.40729
511.016	0.4032
511.658	0.40042
512.301	0.39837
512.944	0.39686
513.587	0.39595
514.23	0.39608
514.872	0.39738
515.515	0.39982
516.158	0.40313
516.801	0.40711
517.443	0.41149
518.086	0.41582
518.729	0.41988
519.372	0.42337
520.015	0.42674
520.657	0.43023
521.3	0.43431
521.943	0.439
522.586	0.44424
523.229	0.4497
523.871	0.45493
524.514	0.45976
525.157	0.46414
525.8	0.46823
526.442	0.47218
527.085	0.4764
527.728	0.48114
528.371	0.48646
529.014	0.492
529.656	0.49737
530.299	0.50236
530.942	0.5068
531.585	0.51087
532.228	0.5147
532.87	0.51857
533.513	0.52277
534.156	0.52738
534.799	0.53234
535.441	0.53727
536.084	0.54202
536.727	0.54646
537.37	0.55069
538.013	0.55482
538.655	0.55909
539.298	0.5639
539.941	0.56944
540.584	0.57599
541.227	0.58311
541.869	0.59058
542.512	0.59787
543.155	0.60502
543.798	0.61203
544.44	0.61909
545.083	0.62622
545.726	0.63342
546.369	0.64051
547.012	0.64715
547.654	0.65303
548.297	0.65745
548.94	0.66058
549.583	0.66252
550.226	0.66375
550.868	0.66414
551.511	0.6637
552.154	0.66261
552.797	0.66078
553.439	0.65813
554.082	0.65449
554.725	0.64996
555.368	0.64459
556.011	0.63835
556.653	0.63176
557.296	0.62506
557.939	0.6185
558.582	0.61182
559.225	0.6049
559.867	0.59759
560.51	0.58959
561.153	0.58086
561.796	0.57144
562.438	0.56176
563.081	0.55199
563.724	0.54237
564.367	0.53285
565.01	0.52333
565.652	0.51345
566.295	0.50302
566.938	0.49206
567.581	0.48084
568.223	0.46969
568.866	0.45879
569.509	0.44855
570.152	0.43909
570.795	0.43039
571.437	0.42214
572.08	0.41423
572.723	0.40664
573.366	0.39949
574.009	0.39317
574.651	0.38787
575.294	0.384
575.937	0.38132
576.58	0.37966
577.222	0.37854
577.865	0.37753
578.508	0.37632
579.151	0.37442
579.794	0.3718
580.436	0.36847
581.079	0.36467
581.722	0.36029
582.365	0.35527
583.008	0.34953
583.65	0.34298
584.293	0.33556
584.936	0.32703
585.579	0.3178
586.221	0.30816
586.864	0.29875
587.507	0.29001
588.15	0.28218
588.793	0.27548
589.435	0.26967
590.078	0.26467
590.721	0.26042
591.364	0.25713
592.007	0.25488
592.649	0.25384
593.292	0.25421
593.935	0.25604
594.578	0.25926
595.22	0.26344
595.863	0.26834
596.506	0.27352
597.149	0.27889
597.792	0.28442
598.434	0.29029
599.077	0.29673
599.72	0.30385
600.363	0.31159
601.006	0.31968
601.648	0.32794
602.291	0.33608
602.934	0.34395
603.577	0.35149
604.219	0.3588
604.862	0.36627
605.505	0.37409
606.148	0.38246
606.791	0.3911
607.433	0.39985
608.076	0.4084
608.719	0.41664
609.362	0.42454
610.004	0.43218
610.647	0.43985
611.29	0.44769
611.933	0.45594
612.576	0.46451
613.218	0.47331
613.861	0.48206
614.504	0.49048
615.147	0.49842
615.79	0.50581
616.432	0.51298
617.075	0.52014
617.718	0.52762
618.361	0.53538
619.003	0.54335
619.646	0.55124
620.289	0.55869
620.932	0.56548
621.575	0.57131
622.217	0.57631
622.86	0.58053
623.503	0.58424
624.146	0.58725
624.789	0.58944
625.431	0.5905
626.074	0.59027
626.717	0.58864
627.36	0.58538
628.002	0.58077
628.645	0.57506
629.288	0.56896
629.931	0.56255
630.574	0.55586
631.216	0.54876
631.859	0.54107
632.502	0.53271
633.145	0.5234
633.788	0.51325
634.43	0.5024
635.073	0.49121
635.716	0.48004
636.359	0.46902
637.001	0.45825
637.644	0.44737
638.287	0.43624
638.93	0.42463
639.573	0.41264
640.215	0.40037
640.858	0.38817
641.501	0.37646
642.144	0.3654
642.787	0.35506
643.429	0.34527
644.072	0.33592
644.715	0.32684
645.358	0.31801
646	0.30947
646.643	0.30147
647.286	0.29433
647.929	0.28823
648.572	0.28334
649.214	0.27946
649.857	0.27642
650.5	0.27383
651.143	0.27145
651.785	0.26918
652.428	0.26703
653.071	0.26522
653.714	0.26385
654.357	0.26302
654.999	0.26259
655.642	0.26246
656.285	0.26242
656.928	0.26238
657.571	0.26227
658.213	0.26212
658.856	0.2623
659.499	0.26303
660.142	0.26476
660.784	0.26743
661.427	0.27094
662.07	0.27486
662.713	0.27891
663.356	0.28291
663.998	0.2868
664.641	0.2906
665.284	0.2944
665.927	0.2986
666.57	0.30348
667.212	0.30905
667.855	0.31459
668.498	0.31974
669.141	0.32434
669.783	0.32868
670.426	0.33292
671.069	0.33719
671.712	0.34173
672.355	0.34669
672.997	0.3521
673.64	0.35786
674.283	0.36372
674.926	0.36949
675.569	0.37481
676.211	0.37971
676.854	0.38426
677.497	0.38886
678.14	0.39383
678.782	0.39929
679.425	0.40517
680.068	0.41116
680.711	0.41705
681.354	0.42251
681.996	0.42755
682.639	0.43224
683.282	0.43698
683.925	0.442
684.568	0.44742
685.21	0.45329
685.853	0.45939
686.496	0.46556
687.139	0.47139
687.781	0.47671
688.424	0.48144
689.067	0.48571
689.71	0.48992
690.353	0.49425
690.995	0.49894
691.638	0.50375
692.281	0.50859
692.924	0.51324
693.567	0.5177
694.209	0.522
694.852	0.52628
695.495	0.53078
696.138	0.53565
696.78	0.54117
697.423	0.54729
698.066	0.55393
698.709	0.56064
699.352	0.56707
699.994	0.57305
700.637	0.57858
701.28	0.58402
701.923	0.58956
702.566	0.5955
703.208	0.60171
703.851	0.60809
704.494	0.61447
705.137	0.62065
705.779	0.62652
706.422	0.6319
707.065	0.63697
707.708	0.64189
708.351	0.64704
708.993	0.65252
709.636	0.65834
710.279	0.66433
710.922	0.67018
711.564	0.67569
712.207	0.68067
712.85	0.68521
713.493	0.68939
714.136	0.69359
714.778	0.69812
715.421	0.70308
716.064	0.70833
716.707	0.71356
717.35	0.71859
717.992	0.72316
718.635	0.72715
719.278	0.73054
719.921	0.73354
720.563	0.73629
721.206	0.73885
721.849	0.74104
722.492	0.74255
723.135	0.74323
723.777	0.74293
724.42	0.74197
725.063	0.74061
725.706	0.7394
726.349	0.73888
726.991	0.73932
727.634	0.74112
728.277	0.74408
728.92	0.74808
729.562	0.75253
730.205	0.7572
730.848	0.76194
731.491	0.76689
732.134	0.7722
732.776	0.77792
733.419	0.78395
734.062	0.79006
734.705	0.79607
735.348	0.80171
735.99	0.80677
736.633	0.81113
737.276	0.81471
737.919	0.81771
738.561	0.82022
739.204	0.82252
739.847	0.82437
740.49	0.82566
741.133	0.82611
741.775	0.82563
742.418	0.82415
743.061	0.82153
743.704	0.81806
744.347	0.81394
744.989	0.80964
745.632	0.8051
746.275	0.80027
746.918	0.79494
747.56	0.789
748.203	0.78238
748.846	0.77493
749.489	0.76692
750.132	0.75853
750.774	0.75019
751.417	0.74193
752.06	0.73376
752.703	0.7256
753.346	0.7173
753.988	0.70882
754.631	0.70001
755.274	0.69099
755.917	0.68188
756.559	0.67305
757.202	0.66468
757.845	0.65683
758.488	0.64935
759.131	0.64213
759.773	0.63505
760.416	0.62795
761.059	0.62069
761.702	0.61323
762.344	0.60574
762.987	0.59852
763.63	0.59167
764.273	0.58512
764.916	0.57863
765.558	0.57208
766.201	0.56536
766.844	0.55838
767.487	0.55112
768.13	0.54367
768.772	0.53631
769.415	0.52917
770.058	0.52242
770.701	0.516
771.343	0.50982
771.986	0.50366
772.629	0.49733
773.272	0.49081
773.915	0.4842
774.557	0.47773
775.2	0.47154
775.843	0.46586
776.486	0.46065
777.129	0.45587
777.771	0.45133
778.414	0.44696
779.057	0.44274
779.7	0.43875
780.342	0.43541
780.985	0.43306
781.628	0.43253
782.271	0.43449
782.914	0.43937
783.556	0.44758
784.199	0.45883
784.842	0.4729
785.485	0.48882
786.128	0.50504
786.77	0.52045
787.413	0.53315
788.056	0.54265
788.699	0.54862
789.341	0.55151
789.984	0.55198
790.627	0.5505
791.27	0.5477
791.913	0.54406
792.555	0.53993
793.198	0.53583
793.841	0.532
794.484	0.52855
795.127	0.52555
795.769	0.52282
796.412	0.52028
797.055	0.51768
797.698	0.51502
798.34	0.51227
798.983	0.50954
799.626	0.50697
800.269	0.50464
800.912	0.50265
801.554	0.50095
802.197	0.49947
802.84	0.49806
803.483	0.49661
804.125	0.49509
804.768	0.49362
805.411	0.49252
806.054	0.49199
806.697	0.49229
807.339	0.4934
807.982	0.49528
808.625	0.49776
809.268	0.50076
809.911	0.50426
810.553	0.5083
811.196	0.51288
811.839	0.518
812.482	0.52359
813.124	0.52947
813.767	0.53549
814.41	0.54131
815.053	0.54655
815.696	0.55094
816.338	0.55424
816.981	0.5567
817.624	0.55847
818.267	0.55985
818.91	0.56089
819.552	0.56165
820.195	0.56229
820.838	0.5627
821.481	0.56282
822.123	0.56245
822.766	0.56175
823.409	0.56081
824.052	0.55989
824.695	0.55907
825.337	0.55841
825.98	0.55788
826.623	0.55732
827.266	0.55659
827.909	0.55557
828.551	0.55425
829.194	0.55267
829.837	0.55096
830.48	0.54929
831.122	0.54775
831.765	0.54639
832.408	0.54515
833.051	0.54393
833.694	0.54247
834.336	0.54069
834.979	0.53857
835.622	0.53635
836.265	0.53417
836.908	0.53209
837.55	0.53016
838.193	0.52838
838.836	0.52673
839.479	0.52504
840.121	0.52316
840.764	0.52101
841.407	0.51852
842.05	0.51591
842.693	0.51329
843.335	0.51091
843.978	0.50872
844.621	0.50668
845.264	0.50471
845.907	0.50257
846.549	0.50014
847.192	0.49732
847.835	0.49437
848.478	0.49142
849.12	0.48864
849.763	0.48605
850.406	0.48366
851.049	0.48143
851.692	0.47914
852.334	0.47667
852.977	0.47388
853.62	0.47087
854.263	0.46773
854.905	0.46461
855.548	0.46166
856.191	0.45896
856.834	0.45652
857.477	0.45414
858.119	0.45169
858.762	0.44896
859.405	0.44594
860.048	0.44267
860.691	0.43941
861.333	0.43635
861.976	0.43359
862.619	0.4311
863.262	0.42873
863.904	0.4264
864.547	0.42388
865.19	0.42108
865.833	0.41798
866.476	0.41478
867.118	0.41172
867.761	0.40891
868.404	0.40646
869.047	0.40429
869.69	0.40232
870.332	0.40022
870.975	0.39788
871.618	0.39525
872.261	0.3925
872.903	0.38979
873.546	0.38723
874.189	0.38495
874.832	0.38293
875.475	0.38111
876.117	0.3792
876.76	0.37697
877.403	0.37431
878.046	0.37127
878.689	0.36809
879.331	0.36492
879.974	0.36207
880.617	0.35957
881.26	0.35742
881.902	0.35544
882.545	0.35334
883.188	0.35099
883.831	0.34826
884.474	0.34537
885.116	0.34245
885.759	0.33976
886.402	0.3374
887.045	0.33541
887.688	0.3337
888.33	0.332
888.973	0.33016
889.616	0.32795
890.259	0.32545
890.901	0.32273
891.544	0.32012
892.187	0.31782
892.83	0.31592
893.473	0.31437
894.115	0.31291
894.758	0.31137
895.401	0.30952
896.044	0.30738
896.687	0.30499
897.329	0.30258
897.972	0.30037
898.615	0.29847
899.258	0.29703
899.9	0.29582
900.543	0.29469
901.186	0.29329
901.829	0.29155
902.472	0.28947
903.114	0.28724
903.757	0.28512
904.4	0.28325
905.043	0.28181
905.685	0.28066
906.328	0.27969
906.971	0.27859
907.614	0.27721
908.257	0.27546
908.899	0.27341
909.542	0.27133
910.185	0.26941
910.828	0.26793
911.471	0.26683
912.113	0.26605
912.756	0.26528
913.399	0.26432
914.042	0.26304
914.684	0.26139
915.327	0.2596
915.97	0.25781
916.613	0.2563
917.256	0.25512
917.898	0.25426
918.541	0.25352
919.184	0.25263
919.827	0.25144
920.47	0.24985
921.112	0.24802
921.755	0.24609
922.398	0.2444
923.041	0.24305
923.683	0.2421
924.326	0.24142
924.969	0.24074
925.612	0.23991
926.255	0.23865
926.897	0.23708
927.54	0.23528
928.183	0.23358
928.826	0.23218
929.469	0.23116
930.111	0.2305
930.754	0.22996
931.397	0.2294
932.04	0.22849
932.682	0.22724
933.325	0.22567
933.968	0.22407
934.611	0.2227
935.254	0.22171
935.896	0.22115
936.539	0.2208
937.182	0.22053
937.825	0.22005
938.468	0.21927
939.11	0.21815
939.753	0.21684
940.396	0.21562
941.039	0.21466
941.681	0.2141
942.324	0.21379
942.967	0.21363
943.61	0.21328
944.253	0.21258
944.895	0.21147
945.538	0.21004
946.181	0.20855
946.824	0.20717
947.466	0.20613
948.109	0.20544
948.752	0.20503
949.395	0.2046
950.038	0.20392
950.68	0.20289
951.323	0.20152
951.966	0.20006
952.609	0.19863
953.252	0.19753
953.894	0.19677
954.537	0.19634
955.18	0.19603
955.823	0.1956
956.465	0.19493
957.108	0.19389
957.751	0.19266
958.394	0.19134
959.037	0.19021
959.679	0.18938
960.322	0.1889
960.965	0.18865
961.608	0.18837
962.251	0.18791
962.893	0.18708
963.536	0.186
964.179	0.18476
964.822	0.18362
965.464	0.1827
966.107	0.18207
966.75	0.18171
967.393	0.18141
968.036	0.18105
968.678	0.18039
969.321	0.17949
969.964	0.17836
970.607	0.17723
971.25	0.17627
971.892	0.17559
972.535	0.17523
973.178	0.17503
973.821	0.17487
974.463	0.1745
975.106	0.17387
975.749	0.17299
976.392	0.17204
977.035	0.17119
977.677	0.17055
978.32	0.17023
978.963	0.17011
979.606	0.17012
980.249	0.16998
980.891	0.1696
981.534	0.16894
982.177	0.1681
982.82	0.16727
983.462	0.16658
984.105	0.16619
984.748	0.16602
985.391	0.16603
986.034	0.16601
986.676	0.16581
987.319	0.16535
987.962	0.16465
988.605	0.16389
989.248	0.16321
989.89	0.16279
990.533	0.1626
991.176	0.16264
991.819	0.16272
992.461	0.16268
993.104	0.16242
993.747	0.1619
994.39	0.16127
995.033	0.16063
995.675	0.16018
996.318	0.15996
996.961	0.15998
997.604	0.1601
998.246	0.16015
998.889	0.16003
999.532	0.15962
1000.17	0.15905
1000.82	0.15837
1001.46	0.1578
1002.1	0.15741
1002.75	0.15722
1003.39	0.15719
1004.03	0.15714
1004.67	0.157
1005.32	0.1566
1005.96	0.156
1006.6	0.15526
1007.25	0.1546
1007.89	0.15413
1008.53	0.15393
1009.17	0.15394
1009.82	0.15401
1010.46	0.15403
1011.1	0.15385
1011.74	0.15345
1012.39	0.15285
1013.03	0.15222
1013.67	0.15173
1014.32	0.15146
1014.96	0.15145
1015.6	0.15156
1016.24	0.1517
1016.89	0.15166
1017.53	0.15141
1018.17	0.15094
1018.82	0.15036
1019.46	0.14982
1020.1	0.1494
1020.74	0.14921
1021.39	0.14919
1022.03	0.14927
1022.67	0.14925
1023.32	0.14903
1023.96	0.14857
1024.6	0.14795
1025.24	0.1473
1025.89	0.14674
1026.53	0.14641
1027.17	0.14626
1027.81	0.14625
1028.46	0.14617
1029.1	0.14594
1029.74	0.14548
1030.39	0.14482
1031.03	0.1441
1031.67	0.14341
1032.31	0.14295
1032.96	0.1427
1033.6	0.14263
1034.24	0.14259
1034.89	0.14245
1035.53	0.14213
1036.17	0.14159
1036.81	0.14093
1037.46	0.14022
1038.1	0.13966
1038.74	0.1393
1039.38	0.13916
1040.03	0.13913
1040.67	0.13905
1041.31	0.1388
1041.96	0.13829
1042.6	0.13761
1043.24	0.13681
1043.88	0.1361
1044.53	0.13556
1045.17	0.13523
1045.81	0.13508
1046.46	0.13495
1047.1	0.13475
1047.74	0.13434
1048.38	0.13377
1049.03	0.13306
1049.67	0.1324
1050.31	0.1319
1050.95	0.13161
1051.6	0.13158
1052.24	0.13165
1052.88	0.13174
1053.53	0.13165
1054.17	0.13139
1054.81	0.13098
1055.45	0.13056
1056.1	0.13023
1056.74	0.13006
1057.38	0.13012
1058.03	0.13032
1058.67	0.13058
1059.31	0.13073
1059.95	0.13068
1060.6	0.13042
1061.24	0.12999
1061.88	0.12955
1062.52	0.12919
1063.17	0.12904
1063.81	0.12906
1064.45	0.12922
1065.1	0.12935
1065.74	0.12938
1066.38	0.12926
1067.02	0.129
1067.67	0.12871
1068.31	0.12849
1068.95	0.12849
1069.6	0.1287
1070.24	0.12911
1070.88	0.12958
1071.52	0.12999
1072.17	0.13029
1072.81	0.13043
1073.45	0.13052
1074.1	0.13061
1074.74	0.13085
1075.38	0.13124
1076.02	0.1318
1076.67	0.13242
1077.31	0.133
1077.95	0.13347
1078.59	0.13373
1079.24	0.13379
1079.88	0.13372
1080.52	0.13369
1081.17	0.1338
1081.81	0.13407
1082.45	0.13447
1083.09	0.13488
1083.74	0.13522
1084.38	0.13536
1085.02	0.13532
1085.67	0.13512
1086.31	0.13487
1086.95	0.13465
1087.59	0.13453
1088.24	0.13453
1088.88	0.13453
1089.52	0.13448
1090.16	0.13424
1090.81	0.13383
1091.45	0.13324
1092.09	0.13256
1092.74	0.13191
1093.38	0.13132
1094.02	0.13086
1094.66	0.13048
1095.31	0.13016
1095.95	0.12972
1096.59	0.12913
1097.24	0.12837
1097.88	0.12752
1098.52	0.12665
1099.16	0.12581
1099.81	0.12508
1100.45	0.12448
1101.09	0.12401
1101.73	0.12353
1102.38	0.12296
1103.02	0.12225
1103.66	0.12142
1104.31	0.12057
1104.95	0.11975
1105.59	0.11903
1106.23	0.11843
1106.88	0.11795
1107.52	0.11753
1108.16	0.11707
1108.81	0.11653
1109.45	0.11583
1110.09	0.11507
1110.73	0.11427
1111.38	0.11355
1112.02	0.11293
1112.66	0.11243
1113.3	0.11201
1113.95	0.11157
1114.59	0.11107
1115.23	0.11044
1115.88	0.10973
1116.52	0.10897
1117.16	0.1082
1117.8	0.1075
1118.45	0.10692
1119.09	0.10649
1119.73	0.10611
1120.38	0.10574
1121.02	0.10527
1121.66	0.1047
1122.3	0.10406
1122.95	0.10343
1123.59	0.10285
1124.23	0.10235
1124.88	0.10196
1125.52	0.10162
1126.16	0.10131
1126.8	0.10093
1127.45	0.10047
1128.09	0.09993
1128.73	0.09936
1129.37	0.09883
1130.02	0.09835
1130.66	0.09799
1131.3	0.0977
1131.95	0.09748
1132.59	0.09725
1133.23	0.09698
1133.87	0.09665
1134.52	0.09627
1135.16	0.09589
1135.8	0.09552
1136.45	0.09528
1137.09	0.09514
1137.73	0.09509
1138.37	0.09503
1139.02	0.09495
1139.66	0.09481
1140.3	0.09465
1140.94	0.09449
1141.59	0.09435
1142.23	0.09429
1142.87	0.09432
1143.52	0.09443
1144.16	0.09457
1144.8	0.0947
1145.44	0.0948
1146.09	0.09483
1146.73	0.09484
1147.37	0.09485
1148.02	0.09488
1148.66	0.09494
1149.3	0.09504
1149.94	0.09519
1150.59	0.09532
1151.23	0.09542
1151.87	0.09542
1152.51	0.09536
1153.16	0.09524
1153.8	0.09513
1154.44	0.09506
1155.09	0.09504
1155.73	0.09504
1156.37	0.09505
1157.01	0.09505
1157.66	0.09502
1158.3	0.09498
1158.94	0.09495
1159.59	0.09496
1160.23	0.09506
1160.87	0.09524
1161.51	0.09546
1162.16	0.09568
1162.8	0.09583
1163.44	0.09587
1164.08	0.09582
1164.73	0.0957
1165.37	0.09555
1166.01	0.0954
1166.66	0.09528
1167.3	0.0952
1167.94	0.09513
1168.58	0.09504
1169.23	0.09488
1169.87	0.09467
1170.51	0.09442
1171.16	0.09414
1171.8	0.09384
1172.44	0.09356
1173.08	0.09335
1173.73	0.0932
1174.37	0.09307
1175.01	0.09289
1175.66	0.09267
1176.3	0.09242
1176.94	0.09214
1177.58	0.09185
1178.23	0.09157
1178.87	0.09135
1179.51	0.09119
1180.15	0.09109
1180.8	0.09099
1181.44	0.09085
1182.08	0.09064
1182.73	0.09037
1183.37	0.09007
1184.01	0.08977
1184.65	0.08949
1185.3	0.08927
1185.94	0.0891
1186.58	0.08896
1187.23	0.0888
1187.87	0.08862
1188.51	0.08838
1189.15	0.08811
1189.8	0.08782
1190.44	0.08757
1191.08	0.0874
1191.72	0.0873
1192.37	0.08726
1193.01	0.0872
1193.65	0.08712
1194.3	0.087
1194.94	0.08686
1195.58	0.08671
1196.22	0.08656
1196.87	0.08645
1197.51	0.08642
1198.15	0.08644
1198.8	0.08649
1199.44	0.08654
1200.08	0.08655
1200.72	0.08652
1201.37	0.08644
1202.01	0.08638
1202.65	0.08634
1203.29	0.08634
1203.94	0.0864
1204.58	0.08651
1205.22	0.08666
1205.87	0.08679
1206.51	0.08688
1207.15	0.08691
1207.79	0.08692
1208.44	0.08692
1209.08	0.08695
1209.72	0.08705
1210.37	0.08723
1211.01	0.08748
1211.65	0.08771
1212.29	0.08791
1212.94	0.08806
1213.58	0.08818
1214.22	0.08832
1214.86	0.08848
1215.51	0.08869
1216.15	0.08897
1216.79	0.08933
1217.44	0.08974
1218.08	0.09013
1218.72	0.09049
1219.36	0.09081
1220.01	0.09111
1220.65	0.09142
1221.29	0.09176
1221.94	0.09218
1222.58	0.09266
1223.22	0.09321
1223.86	0.09379
1224.51	0.09436
1225.15	0.09487
1225.79	0.09536
1226.44	0.09584
1227.08	0.09634
1227.72	0.09688
1228.36	0.09748
1229.01	0.09814
1229.65	0.09884
1230.29	0.09955
1230.93	0.10023
1231.58	0.10086
1232.22	0.10144
1232.86	0.10198
1233.51	0.10253
1234.15	0.1031
1234.79	0.10375
1235.43	0.10443
1236.08	0.10511
1236.72	0.10576
1237.36	0.10635
1238.01	0.10688
1238.65	0.10736
1239.29	0.10781
1239.93	0.10827
1240.58	0.10877
1241.22	0.10931
1241.86	0.10988
1242.5	0.11045
1243.15	0.11097
1243.79	0.11143
1244.43	0.11182
1245.08	0.11218
1245.72	0.11252
1246.36	0.11287
1247	0.11323
1247.65	0.11362
1248.29	0.11404
1248.93	0.11446
1249.58	0.11487
1250.22	0.11522
1250.86	0.1155
1251.5	0.11572
1252.15	0.11594
1252.79	0.11617
1253.43	0.11644
1254.07	0.11674
1254.72	0.11706
1255.36	0.11738
1256	0.11765
1256.65	0.11786
1257.29	0.118
1257.93	0.11807
1258.57	0.11813
1259.22	0.11819
1259.86	0.11827
1260.5	0.11837
1261.15	0.11846
1261.79	0.11854
1262.43	0.11858
1263.07	0.11857
1263.72	0.11848
1264.36	0.11834
1265	0.11818
1265.64	0.11807
1266.29	0.11802
1266.93	0.11801
1267.57	0.11802
1268.22	0.11802
1268.86	0.11801
1269.5	0.11793
1270.14	0.11781
1270.79	0.11766
1271.43	0.11757
1272.07	0.11753
1272.72	0.11756
1273.36	0.11764
1274	0.11776
1274.64	0.11787
1275.29	0.11793
1275.93	0.11793
1276.57	0.11789
1277.22	0.11785
1277.86	0.11785
1278.5	0.11792
1279.14	0.11807
1279.79	0.11827
1280.43	0.11849
1281.07	0.11865
1281.71	0.11875
1282.36	0.11877
1283	0.11877
1283.64	0.11878
1284.29	0.11884
1284.93	0.11897
1285.57	0.11917
1286.21	0.11943
1286.86	0.1197
1287.5	0.11994
1288.14	0.12011
1288.79	0.12022
1289.43	0.12032
1290.07	0.12045
1290.71	0.12065
1291.36	0.12091
1292	0.12122
1292.64	0.12157
1293.28	0.12191
1293.93	0.12219
1294.57	0.12237
1295.21	0.1225
1295.86	0.12261
1296.5	0.12279
1297.14	0.12305
1297.78	0.12341
1298.43	0.12382
1299.07	0.12425
1299.71	0.12463
1300.36	0.12493
1301	0.12515
1301.64	0.1253
1302.28	0.12543
1302.93	0.12562
1303.57	0.1259
1304.21	0.12629
1304.85	0.12672
1305.5	0.12714
1306.14	0.1275
1306.78	0.12778
1307.43	0.12798
1308.07	0.12814
1308.71	0.12833
1309.35	0.12859
1310	0.12896
1310.64	0.1294
1311.28	0.12988
1311.93	0.13033
1312.57	0.1307
1313.21	0.13098
1313.85	0.1312
1314.5	0.13142
[truncated: 6,510 more rows]
