# Supplementary material for: Data on vibrational spectra of the langasites Ln3CrGe3Be2O14 (Ln = La, Pr, Nd) and ab initio calculations
Source: Data Brief. 2019 Dec 16;28:104889. doi: 10.1016/j.dib.2019.104889 (PMC6939064; doi:10.1016/j.dib.2019.104889)
Supplement: Multimedia component 1 [file mmc1.zip › Supplementary Data/La_Ram.xlsx]

## Sheet: Лист1
1330.16	10060
1329.28	8618
1328.39	8100
1327.51	7666
1326.63	7510
1325.75	7170
1324.86	7009
1323.98	6896
1323.1	6774
1322.21	6681
1321.33	6671
1320.45	6688
1319.56	6594
1318.68	6655
1317.8	6677
1316.91	6455
1316.03	6537
1315.14	6524
1314.26	6550
1313.38	6548
1312.49	6613
1311.61	6511
1310.72	6462
1309.84	6564
1308.95	6531
1308.07	6502
1307.19	6564
1306.3	6520
1305.42	6572
1304.53	6584
1303.65	6563
1302.76	6611
1301.88	6548
1300.99	6647
1300.11	6679
1299.22	6690
1298.33	6674
1297.45	6702
1296.56	6689
1295.68	6664
1294.79	6714
1293.9	6745
1293.02	6800
1292.13	6794
1291.25	6755
1290.36	6695
1289.47	6778
1288.59	6838
1287.7	6792
1286.81	6868
1285.93	6695
1285.04	6865
1284.15	6883
1283.27	6756
1282.38	6820
1281.49	6869
1280.61	6769
1279.72	6895
1278.83	6833
1277.94	6920
1277.06	6837
1276.17	6824
1275.28	6920
1274.39	6890
1273.5	6898
1272.62	6830
1271.73	6836
1270.84	6891
1269.95	6934
1269.06	6982
1268.17	6900
1267.29	6921
1266.4	7064
1265.51	6935
1264.62	6933
1263.73	7029
1262.84	6997
1261.95	7010
1261.06	7012
1260.17	7003
1259.28	6975
1258.39	6978
1257.51	7042
1256.62	7078
1255.73	7008
1254.84	7034
1253.95	7019
1253.06	6937
1252.17	6894
1251.28	6981
1250.39	6928
1249.49	6966
1248.61	7066
1247.71	7018
1246.82	7021
1245.93	7030
1245.04	6990
1244.15	7000
1243.26	6961
1242.37	7009
1241.48	7058
1240.59	7010
1239.7	7028
1238.81	6978
1237.91	6941
1237.02	7033
1236.13	7000
1235.24	7049
1234.35	7029
1233.45	7029
1232.56	7010
1231.67	6995
1230.78	6940
1229.89	7069
1228.99	6968
1228.1	7004
1227.21	6954
1226.32	7028
1225.42	6988
1224.53	7005
1223.64	7030
1222.74	6937
1221.85	6922
1220.96	7056
1220.07	7032
1219.17	7017
1218.28	6994
1217.38	7046
1216.49	7038
1215.6	7024
1214.7	7118
1213.81	7027
1212.92	7016
1212.02	6961
1211.13	6967
1210.23	7051
1209.34	6986
1208.45	6997
1207.55	7070
1206.66	6956
1205.76	6990
1204.87	6954
1203.97	7039
1203.08	7053
1202.18	7058
1201.29	7031
1200.39	7036
1199.5	7052
1198.6	7029
1197.71	7012
1196.81	7059
1195.92	7058
1195.02	7076
1194.12	7043
1193.23	6966
1192.33	7058
1191.44	7025
1190.54	7079
1189.64	7043
1188.75	7066
1187.85	7029
1186.95	6985
1186.06	6924
1185.16	6996
1184.27	7042
1183.37	7100
1182.47	7035
1181.57	7048
1180.68	7093
1179.78	7095
1178.88	7128
1177.99	7047
1177.09	7031
1176.19	7037
1175.29	7122
1174.39	7059
1173.5	7046
1172.6	7050
1171.7	7120
1170.8	7068
1169.91	7028
1169.01	7096
1168.11	7111
1167.21	7113
1166.31	7023
1165.41	7098
1164.52	7074
1163.62	7111
1162.72	7121
1161.82	7195
1160.92	7131
1160.02	7108
1159.12	7075
1158.22	7182
1157.32	7132
1156.42	7157
1155.52	7113
1154.62	7088
1153.72	7102
1152.82	7213
1151.92	7067
1151.02	7105
1150.12	7143
1149.22	7168
1148.32	7207
1147.42	7272
1146.52	7088
1145.62	7160
1144.72	7149
1143.82	7196
1142.92	7148
1142.02	7190
1141.12	7232
1140.22	7154
1139.32	7070
1138.41	7124
1137.51	7150
1136.61	7174
1135.71	7121
1134.81	7244
1133.91	7133
1133.01	7226
1132.1	7175
1131.2	7113
1130.3	7172
1129.4	7149
1128.5	7122
1127.59	7149
1126.69	7287
1125.79	7232
1124.89	7274
1123.98	7298
1123.08	7226
1122.18	7339
1121.28	7213
1120.37	7195
1119.47	7164
1118.57	7226
1117.66	7267
1116.76	7195
1115.86	7271
1114.95	7303
1114.05	7228
1113.14	7154
1112.24	7192
1111.34	7235
1110.43	7168
1109.53	7183
1108.62	7144
1107.72	7194
1106.82	7184
1105.91	7166
1105.01	7159
1104.1	7174
1103.2	7175
1102.29	7140
1101.39	7125
1100.48	7161
1099.58	7112
1098.67	7116
1097.77	7192
1096.86	7253
1095.96	7192
1095.05	7229
1094.14	7126
1093.24	7056
1092.33	7189
1091.43	7075
1090.52	7163
1089.62	7148
1088.71	7130
1087.8	7072
1086.9	7129
1085.99	7086
1085.09	7134
1084.18	7049
1083.27	7167
1082.36	7185
1081.46	7149
1080.55	7115
1079.64	7131
1078.74	7120
1077.83	7170
1076.92	7116
1076.02	7114
1075.11	7106
1074.2	7074
1073.29	7126
1072.38	7117
1071.48	7083
1070.57	7086
1069.66	7098
1068.75	7138
1067.84	7018
1066.94	7023
1066.03	7120
1065.12	7092
1064.21	7148
1063.3	7083
1062.39	7081
1061.48	7072
1060.58	7062
1059.67	7093
1058.76	7026
1057.85	7091
1056.94	7074
1056.03	7102
1055.12	7134
1054.21	7156
1053.3	7070
1052.39	6978
1051.48	7091
1050.57	7086
1049.66	7110
1048.75	7096
1047.84	7105
1046.93	7120
1046.02	7110
1045.11	6991
1044.2	7072
1043.29	7094
1042.38	7083
1041.47	7028
1040.56	7086
1039.64	6987
1038.73	7066
1037.82	7027
1036.91	7116
1036	7038
1035.09	7041
1034.18	7054
1033.27	7080
1032.35	7024
1031.44	7042
1030.53	7146
1029.62	7133
1028.71	7016
1027.79	7106
1026.88	7063
1025.97	7064
1025.06	7096
1024.14	7036
1023.23	7132
1022.32	7052
1021.41	7000
1020.49	6981
1019.58	7043
1018.67	7077
1017.75	6995
1016.84	7113
1015.93	7034
1015.01	7035
1014.1	7118
1013.19	7038
1012.27	7013
1011.36	7027
1010.45	7037
1009.53	7018
1008.62	6988
1007.7	7057
1006.79	7064
1005.88	7022
1004.96	7039
1004.05	7018
1003.13	7025
1002.22	7015
1001.3	6990
1000.39	7090
999.472	7009
998.557	6988
997.642	7100
996.727	7056
995.811	7027
994.896	6962
993.98	7064
993.065	7154
992.149	7011
991.233	7060
990.317	7048
989.401	7078
988.485	7060
987.569	7041
986.653	7008
985.736	7054
984.82	7138
983.904	7024
982.987	7091
982.07	7111
981.153	7052
980.237	7090
979.32	7049
978.402	7103
977.485	7172
976.568	7073
975.651	7028
974.733	7068
973.816	7025
972.898	7113
971.98	7041
971.063	6988
970.145	6991
969.227	7019
968.309	7127
967.391	6992
966.472	7144
965.554	7033
964.636	7071
963.717	7132
962.798	7072
961.88	7105
960.961	7090
960.042	7095
959.123	7030
958.204	7063
957.285	7068
956.365	7147
955.446	7156
954.527	7065
953.607	7142
952.688	7076
951.768	7066
950.848	7064
949.928	7073
949.008	7062
948.088	7143
947.168	7048
946.248	7105
945.327	7062
944.407	7109
943.486	7069
942.566	7070
941.645	7031
940.724	7176
939.803	7056
938.882	7145
937.961	7027
937.04	7089
936.119	7107
935.197	7058
934.276	7123
933.354	7135
932.433	7157
931.511	7216
930.589	7203
929.667	7187
928.745	7171
927.823	7136
926.901	7103
925.979	7164
925.056	7102
924.134	7126
923.211	7075
922.288	7238
921.366	7222
920.443	7170
919.52	7231
918.597	7058
917.674	7211
916.751	7236
915.827	7182
914.904	7220
913.98	7293
913.057	7225
912.133	7211
911.209	7283
910.286	7229
909.362	7281
908.438	7323
907.514	7264
906.589	7261
905.665	7380
904.741	7262
903.816	7359
902.891	7314
901.967	7363
901.042	7420
900.117	7368
899.192	7321
898.267	7438
897.342	7344
896.417	7393
895.491	7484
894.566	7395
893.641	7508
892.715	7465
891.789	7464
890.863	7578
889.938	7524
889.012	7593
888.086	7614
887.159	7501
886.233	7636
885.307	7715
884.38	7684
883.454	7619
882.527	7665
881.601	7749
880.674	7778
879.747	7779
878.82	7865
877.893	7784
876.966	7872
876.038	7988
875.111	7887
874.183	8067
873.256	8134
872.328	8138
871.401	8185
870.473	8175
869.545	8270
868.617	8261
867.689	8375
866.761	8435
865.832	8402
864.904	8604
863.975	8722
863.047	8757
862.118	8947
861.189	9079
860.261	9184
859.332	9419
858.403	9479
857.473	9567
856.544	9757
855.615	10024
854.686	10258
853.756	10431
852.826	10695
851.897	11091
850.967	11326
850.037	11704
849.107	11982
848.177	12508
847.247	12826
846.317	13427
845.386	13958
844.456	14251
843.525	15037
842.595	15465
841.664	15844
840.733	16563
839.802	16836
838.871	17253
837.94	17437
837.009	17536
836.078	17600
835.147	17545
834.215	17269
833.284	17275
832.352	16894
831.42	16446
830.488	16028
829.556	15607
828.624	15010
827.692	14674
826.76	14196
825.828	13708
824.895	13252
823.963	12957
823.03	12656
822.098	12205
821.165	11822
820.232	11604
819.299	11313
818.366	11056
817.433	10953
816.5	10656
815.566	10563
814.633	10356
813.7	10107
812.766	10077
811.832	9983
810.898	9804
809.965	9879
809.031	9760
808.097	9746
807.162	9664
806.228	9668
805.294	9571
804.359	9713
803.425	9594
802.49	9629
801.555	9672
800.621	9705
799.686	9841
798.751	9839
797.816	9942
796.88	10152
795.945	10299
795.01	10650
794.074	10917
793.139	11215
792.203	11634
791.267	12081
790.331	12587
789.395	12994
788.459	13533
787.523	13855
786.587	13988
785.651	14258
784.714	14433
783.778	14332
782.841	14448
781.904	14306
780.968	13831
780.031	13338
779.094	12856
778.157	12170
777.22	11668
776.282	11089
775.345	10755
774.408	10308
773.47	10045
772.532	9765
771.595	9590
770.657	9153
769.719	9097
768.781	9023
767.843	8806
766.905	8787
765.966	8692
765.028	8671
764.089	8611
763.151	8498
762.212	8528
761.273	8506
760.334	8562
759.395	8442
758.456	8547
757.517	8383
756.578	8439
755.639	8428
754.699	8259
753.76	8404
752.82	8442
751.88	8446
750.941	8479
750.001	8549
749.061	8575
748.121	8690
747.18	8621
746.24	8681
745.3	8785
744.359	8679
743.419	8801
742.478	9080
741.537	9045
740.596	9123
739.655	9380
738.714	9557
737.773	9741
736.832	9812
735.891	9852
734.949	10025
734.008	10043
733.066	10233
732.124	10251
731.183	10243
730.241	10296
729.299	10246
728.357	10100
727.415	10238
726.472	10022
725.53	10025
724.587	9951
723.645	9831
722.702	9716
721.759	9588
720.817	9437
719.874	9349
718.931	9193
717.988	9080
717.044	8869
716.101	8843
715.158	8731
714.214	8632
713.27	8554
712.327	8346
711.383	8383
710.439	8320
709.495	8253
708.551	8200
707.607	8173
706.663	8096
705.718	8031
704.774	8128
703.829	8118
702.885	8034
701.94	7908
700.995	7990
700.05	7983
699.105	7929
698.16	7797
697.215	7896
696.269	7870
695.324	7917
694.378	7931
693.433	7931
692.487	7899
691.541	7845
690.595	7858
689.649	7944
688.703	7894
687.757	7858
686.811	7859
685.865	7903
684.918	7800
683.972	7745
683.025	7768
682.078	7863
681.131	7749
680.184	7803
679.237	7732
678.29	7644
677.343	7658
676.396	7671
675.448	7586
674.501	7559
673.553	7613
672.605	7552
671.658	7441
670.71	7521
669.762	7504
668.814	7366
667.865	7450
666.917	7498
665.969	7533
665.02	7427
664.072	7633
663.123	7529
662.174	7584
661.225	7592
660.276	7689
659.327	7663
658.378	7579
657.429	7589
656.48	7715
655.53	7724
654.581	7709
653.631	7711
652.681	7625
651.732	7684
650.782	7531
649.832	7605
648.882	7579
647.931	7538
646.981	7536
646.031	7508
645.08	7500
644.13	7466
643.179	7467
642.228	7474
641.277	7546
640.326	7429
639.375	7377
638.424	7520
637.473	7530
636.521	7503
635.57	7546
634.618	7541
633.667	7621
632.715	7770
631.763	7750
630.811	7811
629.859	7652
628.907	7842
627.955	8172
627.003	8466
626.05	8983
625.098	9095
624.145	8659
623.192	8505
622.239	8245
621.287	7940
620.334	7700
619.38	7593
618.427	7577
617.474	7529
616.521	7511
615.567	7466
614.614	7634
613.66	7558
612.706	7475
611.752	7439
610.798	7440
609.844	7431
608.89	7502
607.936	7476
606.982	7513
606.027	7462
605.073	7573
604.118	7613
603.163	7837
602.208	7796
601.253	7875
600.298	7973
599.343	7979
598.388	8073
597.433	8241
596.477	8401
595.522	8590
594.566	8701
593.61	8781
592.655	9192
591.699	9369
590.743	9693
589.787	9912
588.831	10125
587.874	10235
586.918	10449
585.961	10560
585.005	10448
584.048	10438
583.091	10394
582.134	10407
581.177	10283
580.22	10200
579.263	10386
578.306	10297
577.349	10432
576.391	10586
575.434	10528
574.476	10615
573.518	10924
572.56	10797
571.602	10966
570.644	11035
569.686	11011
568.728	10952
567.77	10653
566.811	10473
565.853	10204
564.894	10085
563.935	9869
562.977	9610
562.018	9222
561.059	9125
560.1	9083
559.14	8854
558.181	8789
557.222	8691
556.262	8582
555.303	8536
554.343	8542
553.383	8430
552.423	8531
551.463	8496
550.503	8508
549.543	8621
548.583	8556
547.622	8684
546.662	8692
545.701	8769
544.741	8735
543.78	8666
542.819	8616
541.858	8561
540.897	8478
539.936	8458
538.975	8266
538.013	8203
537.052	8124
536.09	8025
535.129	7988
534.167	7982
533.205	7909
532.243	7853
531.281	7908
530.319	7883
529.357	7740
528.394	7849
527.432	7722
526.469	7792
525.507	7778
524.544	7663
523.581	7790
522.618	7730
521.655	7831
520.692	7687
519.729	7758
518.766	7728
517.802	7825
516.839	7792
515.875	7785
514.911	7791
513.948	7886
512.984	7843
512.02	7928
511.056	7864
510.091	8048
509.127	8018
508.163	7993
507.198	8044
506.234	8215
505.269	8259
504.304	8352
503.339	8479
502.374	8508
501.409	8746
500.444	8853
499.479	9164
498.513	9260
497.548	9662
496.582	9794
495.617	10266
494.651	10666
493.685	11069
492.719	11581
491.753	12038
490.787	12371
489.821	12786
488.854	12867
487.888	12906
486.921	12755
485.955	12464
484.988	12143
484.021	11694
483.054	11345
482.087	10865
481.12	10496
480.153	10253
479.185	10057
478.218	9874
477.25	9625
476.283	9517
475.315	9438
474.347	9242
473.379	9251
472.411	9150
471.443	9157
470.475	9199
469.506	9133
468.538	9104
467.569	9165
466.601	9173
465.632	9385
464.663	9392
463.694	9332
462.725	9355
461.756	9367
460.787	9357
459.818	9338
458.848	9322
457.879	9231
456.909	9161
455.939	9193
454.969	9185
454	9108
453.029	8960
452.059	8960
451.089	9096
450.119	9020
449.148	9009
448.178	9090
447.207	9069
446.237	9225
445.266	9239
444.295	9348
443.324	9553
442.353	9750
441.382	9924
440.41	10051
439.439	10249
438.467	10485
437.496	10723
436.524	11003
435.552	11111
434.58	11269
433.608	11301
432.636	11316
431.664	11304
430.692	11318
429.719	11165
428.747	10949
427.774	10844
426.801	10673
425.829	10403
424.856	10180
423.883	9998
422.91	9889
421.936	9618
420.963	9472
419.99	9453
419.016	9351
418.043	9282
417.069	9194
416.095	9237
415.121	9326
414.147	9378
413.173	9576
412.199	9894
411.225	10097
410.25	10502
409.276	10864
408.301	11211
407.327	11279
406.352	11406
405.377	11277
404.402	10872
403.427	10352
402.452	9874
401.476	9507
400.501	9420
399.525	9351
398.55	9140
397.574	8938
396.598	8883
395.622	8909
394.646	8910
393.67	8954
392.694	8904
391.718	9028
390.741	9099
389.765	9081
388.788	9170
387.812	9238
386.835	9216
385.858	9244
384.881	9347
383.904	9412
382.927	9386
381.949	9333
380.972	9503
379.994	9432
379.017	9476
378.039	9370
377.061	9457
376.083	9284
375.106	9356
374.127	9257
373.149	9174
372.171	9099
371.193	9036
370.214	9084
369.235	9053
368.257	9017
367.278	9071
366.299	9075
365.32	9096
364.341	9026
363.362	9076
362.382	9151
361.403	9087
360.423	9134
359.444	9289
358.464	9287
357.484	9267
356.504	9491
355.524	9489
354.544	9617
353.564	9667
352.584	9802
351.603	9794
350.623	9808
349.642	9634
348.662	9721
347.681	9635
346.7	9409
345.719	9337
344.738	9237
343.756	9060
342.775	8980
341.794	8927
340.812	8782
339.831	8903
338.849	8847
337.867	8854
336.885	8818
335.903	8773
334.921	8757
333.939	8879
332.956	8905
331.974	8912
330.991	8930
330.009	8900
329.026	9098
328.043	8972
327.06	9059
326.077	8960
325.094	9018
324.111	8943
323.128	9018
322.144	8961
321.161	8957
320.177	8906
319.193	8906
318.209	8965
317.225	8914
316.241	8998
315.257	9192
314.273	9275
313.289	9221
312.304	9440
311.32	9589
310.335	9761
309.35	10013
308.365	10235
307.38	10449
306.395	10505
305.41	10708
304.425	10866
303.44	10958
302.454	11109
301.468	11243
300.483	11481
299.497	11429
298.511	11753
297.525	11996
296.539	12178
295.553	12399
294.567	12675
293.58	12669
292.594	12814
291.607	12821
290.62	12495
289.634	12609
288.647	12535
287.66	12232
286.673	12072
285.686	11915
284.698	11494
283.711	11252
282.723	10997
281.736	11028
280.748	10802
279.76	10673
278.772	10451
277.784	10596
276.796	10550
275.808	10466
274.82	10537
273.831	10678
272.843	10827
271.854	10999
270.865	11153
269.877	11305
268.888	11539
267.899	11715
266.909	12001
265.92	12274
264.931	12525
263.941	12762
262.952	13004
261.962	13070
260.973	13299
259.983	13283
258.993	13284
258.003	13213
257.013	13088
256.022	12801
255.032	12457
254.041	12275
253.051	11886
252.06	11592
251.069	11339
250.079	10928
249.088	10711
248.097	10395
247.105	10230
246.114	10058
245.123	9862
244.131	9899
243.14	9682
242.148	9877
241.156	9899
240.164	10223
239.172	10498
238.18	10864
237.188	11173
236.196	11500
235.203	11802
234.211	11898
233.218	11930
232.225	11684
231.233	11354
230.24	11222
229.247	10888
228.253	10596
227.26	10394
226.267	10208
225.273	9917
224.28	9783
223.286	9757
222.293	9699
221.299	9704
220.305	9745
219.311	9800
218.317	9667
217.322	9721
216.328	9582
215.333	9619
214.339	9629
213.344	9515
212.349	9531
211.355	9498
210.36	9520
209.365	9621
208.369	9747
207.374	9795
206.379	9858
205.383	9974
204.388	9995
203.392	10309
202.396	10537
201.4	10856
200.404	11108
199.408	11403
198.412	11796
197.416	12030
196.419	12525
195.423	13070
194.426	13267
193.429	13352
192.432	13752
191.435	13994
190.438	14080
189.441	13848
188.444	14057
187.447	13841
186.449	13697
185.452	13634
184.454	13212
183.456	12812
182.458	12453
181.46	12341
180.462	11880
179.464	11559
178.466	11216
177.467	10985
176.469	10652
175.47	10601
174.472	10361
173.473	10327
172.474	10267
171.475	10334
170.476	10273
169.477	10409
168.477	10292
167.478	10375
166.478	10529
165.479	10725
164.479	11136
163.479	11569
162.479	12168
161.479	12728
160.479	13059
159.479	13318
158.478	13076
157.478	12524
156.477	12199
155.477	11741
154.476	11540
153.475	11237
152.474	11448
151.473	11567
150.472	12130
149.471	12315
148.469	12996
147.468	13783
146.466	14428
145.464	14831
144.463	15246
143.461	15358
142.459	15145
141.457	14808
140.454	14707
139.452	14650
138.45	14203
137.447	13749
136.444	12995
135.442	12445
134.439	12106
133.436	11773
132.433	11659
131.43	11577
130.426	11574
129.423	11284
128.419	11090
127.416	10919
126.412	11361
125.408	12031
124.405	12612
123.401	13068
122.396	13176
121.392	12861
120.388	12644
119.383	12508
118.379	12472
117.374	12659
116.37	12781
115.365	12736
114.36	12853
113.355	13018
112.35	13236
111.344	14205
110.339	15372
109.334	16439
108.328	16860
107.322	16700
106.317	15762
105.311	14923
104.305	14472
103.299	14510
102.292	14503
101.286	14297
100.28	14628
99.273	14655
98.267	14381
97.26	14452
96.253	14846
95.246	15455
94.239	15713
93.232	16080
92.225	16076
91.217	15641
90.21	15247
89.202	15406
88.195	15702
87.187	15967
86.179	16818
85.171	17627
84.163	17450
83.155	17194
82.146	16818
81.138	16350
80.13	16631
79.121	17137
78.112	17893
77.103	17667
76.095	17277
75.085	17411
74.076	17099
73.067	16773
72.058	16828
71.048	16274
70.039	15680
69.029	15319
68.019	15267
67.009	15249
66	14717
