# Supplementary material for: Data on vibrational spectra of the langasites Ln3CrGe3Be2O14 (Ln = La, Pr, Nd) and ab initio calculations
Source: Data Brief. 2019 Dec 16;28:104889. doi: 10.1016/j.dib.2019.104889 (PMC6939064; doi:10.1016/j.dib.2019.104889)
Supplement: Multimedia component 1 [file mmc1.zip › Supplementary Data/Nd_abinit.xlsx]

## Sheet: Лист1
symm.	freq. IR int.	Raman int.
	(cm-1) (km/mol)	(arb.un.)
A1	127.2		19
A1	216.6		10
A1	284.2		59
A1	300.7		45
A1	404.5		84
A1	569.1		115
A1	590.2		76
A1	786.3		478
A1	816.7		45
A1	844.6		1000
A2	79.8	274
A2	131.2	87
A2	147.7	44
A2	217.6	6
A2	285.9	338
A2	340	944
A2	399.8	169
A2	504.9	130
A2	585.5	302
A2	734.7	1767
A2	819.8	1956
A2	826.2	77
E	91.8	539	39
E	107.7	9	25
E	141.3	287	55
E	164.8	300	61
E	193.7	255	165
E	235.7	116	52
E	243.9	542	6
E	263.7	476	344
E	295.5	289	121
E	326.8	0.1	0.5
E	350.5	121	86
E	379.7	607	131
E	433.6	324	218
E	460.7	370	72
E	486.1	9	212
E	540.1	2158	107
E	635	1213	29
E	670.7	20	14
E	723.2	2156	70
E	738.1	916	144
E	787.3	39	181
E	814.4	106	1
