# Supplementary material for: Data on vibrational spectra of the langasites Ln3CrGe3Be2O14 (Ln = La, Pr, Nd) and ab initio calculations
Source: Data Brief. 2019 Dec 16;28:104889. doi: 10.1016/j.dib.2019.104889 (PMC6939064; doi:10.1016/j.dib.2019.104889)
Supplement: Multimedia component 1 [file mmc1.zip › Supplementary Data/Nd_displ.xlsx]

## Sheet: Лист1
freq.	Nd	Cr	Ge	Be	O1	O2	O3
80	0.01638	0.00767	0.01578	0.01275	0.01408	0.04745	0.01611
92	0.03653	0.01449	0.00893	0.00694	0.02112	0.01132	0.01646
108	0.03519	0.00059	0.01331	0.00608	0.00981	0.01223	0.01304
127	0.02366	0	0.00906	0.00445	0.00529	0.00736	0.00529
131	0.0081	0.02678	0.0129	0.01281	0.0136	0.01588	0.03564
141	0.01785	0.00465	0.0248	0.01141	0.00853	0.02951	0.02862
148	0.02045	0.00333	0.01197	0.00206	0.00381	0.00574	0.01207
165	0.01185	0.01259	0.02165	0.01672	0.00933	0.01901	0.02842
194	0.0071	0.01197	0.01603	0.00884	0.01882	0.02107	0.03838
217	0.00455	0	0.02034	0.00365	0.0028	0.01479	0.01876
218	0.00911	0.01005	0.0143	0.00217	0.00624	0.01021	0.02455
236	0.01093	0.00488	0.02272	0.01059	0.01286	0.02404	0.02016
244	0.00337	0.02262	0.01149	0.01642	0.04136	0.0158	0.01679
264	0.00507	0.00586	0.01243	0.01747	0.04818	0.01409	0.01542
284	0.00182	0	0.00423	0.02455	0.02826	0.02777	0.00568
286	0.00382	0.01058	0.01567	0.01355	0.01265	0.01849	0.01036
295	0.00161	0.00806	0.01344	0.00803	0.02044	0.02088	0.02891
301	0.00228	0	0.00159	0.01572	0.01836	0.02578	0.01782
327	0.00365	0.022	0.00671	0.01492	0.03035	0.0122	0.02096
340	0.00441	0.00413	0.00488	0.02249	0.02683	0.02265	0.00612
351	0.00227	0.00581	0.00955	0.0062	0.02067	0.02581	0.02557
380	0.00116	0.00446	0.00693	0.0116	0.00973	0.03706	0.00963
400	0.0017	0.03043	0.00858	0.00619	0.00513	0.00528	0.01228
404	0.0009	0	0.00844	0.01043	0.01275	0.01293	0.02144
434	0.00049	0.00844	0.00101	0.00821	0.00397	0.02917	0.02287
461	0.00109	0.00851	0.00647	0.00524	0.01099	0.02823	0.01766
486	0.00055	0.00531	0.00282	0.00518	0.00874	0.02278	0.02756
505	0.0006	0.01148	0.00311	0.00603	0.01064	0.00495	0.02306
540	0.00054	0.01406	0.004	0.02128	0.00525	0.01328	0.02523
569	0.00069	0	0.00104	0.01138	0.01868	0.01221	0.01798
585	0.0007	0.00407	0.0038	0.00931	0.02688	0.01626	0.00587
590	0.00101	0	0	0.00778	0.02032	0.01285	0.01664
635	0.00062	0.00031	0.00291	0.04714	0.00887	0.00898	0.00792
671	0.00024	0.00356	0.00397	0.04174	0.00997	0.01077	0.01165
723	0.00025	0.00019	0.00693	0.00807	0.00294	0.01972	0.01979
735	0.00013	0.00286	0.00569	0.00212	0.00254	0.00341	0.0196
738	0.00013	0.00031	0.00704	0.0082	0.00072	0.0279	0.00474
786	0	0	0.00287	0.01143	0.00349	0.00213	0.01987
787	0.00013	0.00066	0.00711	0.00642	0.00191	0.00531	0.0264
814	0.00081	0.00287	0.00067	0.01864	0.00331	0.019	0.01861
817	5e-05	0	0.00265	0.03408	0.01323	0.01098	0.0042
820	0.00038	0.00064	0.00169	0.04101	0.0145	0.00584	0.00086
826	0.0005	0.00032	0.00413	0.01132	0.00328	0.0188	0.0022
845	0.00021	0	0.0024	0.02212	0.00841	0.01654	0.00369
