# Supplementary material for: Data on vibrational spectra of the langasites Ln3CrGe3Be2O14 (Ln = La, Pr, Nd) and ab initio calculations
Source: Data Brief. 2019 Dec 16;28:104889. doi: 10.1016/j.dib.2019.104889 (PMC6939064; doi:10.1016/j.dib.2019.104889)
Supplement: Multimedia component 1 [file mmc1.zip › Supplementary Data/Nd_IR.txt]

52,71145	0,09982
53,35423	0,10352
53,99702	0,10626
54,6398	0,11038
55,28259	0,11572
55,92537	0,11909
56,56816	0,12067
57,21094	0,12276
57,85373	0,12556
58,49651	0,12856
59,1393	0,13156
59,78208	0,13272
60,42486	0,1308
61,06765	0,12894
61,71043	0,13133
62,35322	0,13825
62,996	0,14702
63,63879	0,1553
64,28157	0,16247
64,92436	0,16889
65,56714	0,17412
66,20993	0,17657
66,85271	0,17586
67,4955	0,17437
68,13828	0,17454
68,78106	0,17623
69,42385	0,17863
70,06663	0,1826
70,70942	0,18958
71,3522	0,19949
71,99499	0,21006
72,63777	0,21818
73,28056	0,2229
73,92334	0,2262
74,56613	0,22988
75,20891	0,23329
75,8517	0,23488
76,49448	0,23492
77,13726	0,2356
77,78005	0,23949
78,42283	0,24774
79,06562	0,25873
79,7084	0,26995
80,35119	0,28117
80,99397	0,29291
81,63676	0,30372
82,27954	0,31198
82,92233	0,31838
83,56511	0,32391
84,2079	0,32829
84,85068	0,33206
85,49346	0,33696
86,13625	0,34362
86,77903	0,35165
87,42182	0,3613
88,0646	0,37195
88,70739	0,38099
89,35017	0,38659
89,99296	0,38944
90,63574	0,39047
91,27853	0,38845
91,92131	0,38175
92,5641	0,3712
93,20688	0,35993
93,84966	0,35083
94,49245	0,34497
95,13523	0,34181
95,77802	0,34037
96,4208	0,33979
97,06359	0,33905
97,70637	0,33732
98,34916	0,33447
98,99194	0,33039
99,63473	0,32362
100,27751	0,31219
100,9203	0,29593
101,56308	0,27682
102,20586	0,25648
102,84865	0,23505
103,49143	0,21369
104,13422	0,19591
104,777	0,18533
105,41979	0,18352
106,06257	0,18998
106,70536	0,20355
107,34814	0,22168
107,99093	0,23731
108,63371	0,24036
109,2765	0,22613
109,91928	0,20049
110,56206	0,17385
111,20485	0,15313
111,84763	0,14043
112,49042	0,13485
113,1332	0,13438
113,77599	0,13713
114,41877	0,14134
115,06156	0,14525
115,70434	0,1483
116,34713	0,15117
116,98991	0,15393
117,6327	0,15587
118,27548	0,15752
118,91826	0,16054
119,56105	0,16566
120,20383	0,17276
120,84662	0,18177
121,4894	0,19212
122,13219	0,20238
122,77497	0,21146
123,41776	0,21913
124,06054	0,2255
124,70333	0,23091
125,34611	0,2361
125,9889	0,24197
126,63168	0,24929
127,27446	0,25811
127,91725	0,26774
128,56003	0,27804
129,20282	0,29004
129,8456	0,30391
130,48839	0,31806
131,13117	0,33133
131,77396	0,34384
132,41674	0,35553
133,05953	0,36623
133,70231	0,37677
134,3451	0,38703
134,98788	0,39458
135,63067	0,39788
136,27345	0,39902
136,91623	0,40044
137,55902	0,40167
138,2018	0,40156
138,84459	0,40074
139,48737	0,40045
140,13016	0,40116
140,77294	0,40337
141,41573	0,40755
142,05851	0,41254
142,7013	0,41543
143,34408	0,41388
143,98687	0,40768
144,62965	0,3974
145,27243	0,38331
145,91522	0,36665
146,558	0,35004
147,20079	0,33551
147,84357	0,3227
148,48636	0,30973
149,12914	0,29547
149,77193	0,28025
150,41471	0,26508
151,0575	0,25124
151,70028	0,24004
152,34307	0,2325
152,98585	0,22924
153,62863	0,23048
154,27142	0,23562
154,9142	0,24353
155,55699	0,25359
156,19977	0,26538
156,84256	0,27786
157,48534	0,29026
158,12813	0,30272
158,77091	0,31523
159,4137	0,32733
160,05648	0,33915
160,69927	0,3511
161,34205	0,36262
161,98483	0,3727
162,62762	0,3812
163,2704	0,38867
163,91319	0,39589
164,55597	0,40351
165,19876	0,41137
165,84154	0,41839
166,48433	0,42372
167,12711	0,42706
167,7699	0,42749
168,41268	0,42345
169,05547	0,41447
169,69825	0,40116
170,34103	0,38361
170,98382	0,36158
171,6266	0,33614
172,26939	0,30973
172,91217	0,28482
173,55496	0,26363
174,19774	0,24787
174,84053	0,23796
175,48331	0,23299
176,1261	0,23177
176,76888	0,23343
177,41167	0,23752
178,05445	0,24344
178,69723	0,25022
179,34002	0,25721
179,9828	0,26479
180,62559	0,27359
181,26837	0,28315
181,91116	0,29233
182,55394	0,30062
183,19673	0,30846
183,83951	0,31633
184,4823	0,32441
185,12508	0,33299
185,76787	0,34225
186,41065	0,35145
187,05343	0,35936
187,69622	0,36595
188,339	0,37229
188,98179	0,37833
189,62457	0,38263
190,26736	0,38467
190,91014	0,38509
191,55293	0,38367
192,19571	0,37959
192,8385	0,37365
193,48128	0,36778
194,12407	0,36236
194,76685	0,35603
195,40963	0,34797
196,05242	0,33881
196,6952	0,32952
197,33799	0,32039
197,98077	0,31126
198,62356	0,30226
199,26634	0,29401
199,90913	0,28707
200,55191	0,28153
201,1947	0,27735
201,83748	0,27448
202,48027	0,27242
203,12305	0,27057
203,76583	0,26919
204,40862	0,26915
205,0514	0,27034
205,69419	0,2717
206,33697	0,27262
206,97976	0,27336
207,62254	0,27435
208,26533	0,27587
208,90811	0,27804
209,5509	0,28065
210,19368	0,28348
210,83647	0,28672
211,47925	0,29044
212,12203	0,29436
212,76482	0,29834
213,4076	0,30246
214,05039	0,30656
214,69317	0,31054
215,33596	0,31498
215,97874	0,32035
216,62153	0,326
217,26431	0,33102
217,9071	0,33543
218,54988	0,33997
219,19267	0,34519
219,83545	0,35107
220,47823	0,35711
221,12102	0,36258
221,7638	0,36678
222,40659	0,36959
223,04937	0,37173
223,69216	0,37406
224,33494	0,37666
224,97773	0,37921
225,62051	0,38214
226,2633	0,38607
226,90608	0,39071
227,54887	0,39564
228,19165	0,40127
228,83443	0,40775
229,47722	0,41407
230,12	0,4197
230,76279	0,42539
231,40557	0,43163
232,04836	0,43784
232,69114	0,44352
233,33393	0,44868
233,97671	0,4536
234,6195	0,45914
235,26228	0,46578
235,90507	0,47203
236,54785	0,47592
237,19063	0,47798
237,83342	0,48025
238,4762	0,48344
239,11899	0,48728
239,76177	0,49186
240,40456	0,49672
241,04734	0,50085
241,69013	0,50504
242,33291	0,5112
242,9757	0,51882
243,61848	0,52557
244,26127	0,53133
244,90405	0,53784
245,54683	0,54501
246,18962	0,55125
246,8324	0,55611
247,47519	0,5596
248,11797	0,56078
248,76076	0,55926
249,40354	0,55579
250,04633	0,55023
250,68911	0,54136
251,3319	0,52949
251,97468	0,51664
252,61747	0,50456
253,26025	0,49439
253,90303	0,48697
254,54582	0,48225
255,1886	0,4795
255,83139	0,47886
256,47417	0,48101
257,11696	0,48528
257,75974	0,49001
258,40253	0,49474
259,04531	0,50038
259,6881	0,50721
260,33088	0,51419
260,97367	0,52025
261,61645	0,5254
262,25923	0,53026
262,90202	0,53506
263,5448	0,53938
264,18759	0,54302
264,83037	0,54637
265,47316	0,54922
266,11594	0,55024
266,75873	0,54872
267,40151	0,54584
268,0443	0,54302
268,68708	0,53998
269,32987	0,53526
269,97265	0,52799
270,61543	0,51873
271,25822	0,50898
271,901	0,50006
272,54379	0,49227
273,18657	0,48519
273,82936	0,47877
274,47214	0,47349
275,11493	0,46939
275,75771	0,46594
276,4005	0,46288
277,04328	0,46082
277,68607	0,46063
278,32885	0,46263
278,97163	0,46632
279,61442	0,47099
280,2572	0,47617
280,89999	0,48185
281,54277	0,48842
282,18556	0,49627
282,82834	0,50504
283,47113	0,51343
284,11391	0,52035
284,7567	0,52596
285,39948	0,5309
286,04227	0,5352
286,68505	0,53867
287,32783	0,54145
287,97062	0,54355
288,6134	0,54479
289,25619	0,54544
289,89897	0,54597
290,54176	0,546
291,18454	0,54466
291,82733	0,54232
292,47011	0,54101
293,1129	0,54273
293,75568	0,54761
294,39847	0,55393
295,04125	0,56
295,68403	0,56577
296,32682	0,57239
296,9696	0,58058
297,61239	0,59
298,25517	0,59992
298,89796	0,60919
299,54074	0,61618
300,18353	0,62042
300,82631	0,62387
301,4691	0,62839
302,11188	0,63263
302,75467	0,63371
303,39745	0,63142
304,04024	0,62774
304,68302	0,62279
305,3258	0,61513
305,96859	0,60505
306,61137	0,59403
307,25416	0,58218
307,89694	0,56905
308,53973	0,55526
309,18251	0,54103
309,8253	0,52555
310,46808	0,50906
311,11087	0,49325
311,75365	0,47879
312,39644	0,46489
313,03922	0,45149
313,682	0,43954
314,32479	0,4294
314,96757	0,42066
315,61036	0,41324
316,25314	0,4075
316,89593	0,40368
317,53871	0,40153
318,1815	0,40055
318,82428	0,40055
319,46707	0,40187
320,10985	0,40474
320,75264	0,40861
321,39542	0,41282
322,0382	0,41741
322,68099	0,42263
323,32377	0,42823
323,96656	0,43357
324,60934	0,43803
325,25213	0,44162
325,89491	0,4454
326,5377	0,45058
327,18048	0,45682
327,82327	0,46274
328,46605	0,468
329,10884	0,47318
329,75162	0,47836
330,3944	0,48372
331,03719	0,49017
331,67997	0,49747
332,32276	0,50356
332,96554	0,50784
333,60833	0,51264
334,25111	0,51978
334,8939	0,52783
335,53668	0,53443
336,17947	0,53917
336,82225	0,54296
337,46504	0,54661
338,10782	0,55117
338,7506	0,55769
339,39339	0,56579
340,03617	0,57335
340,67896	0,5787
341,32174	0,58235
341,96453	0,5861
342,60731	0,59083
343,2501	0,59582
343,89288	0,6004
344,53567	0,60527
345,17845	0,61166
345,82124	0,61987
346,46402	0,62893
347,1068	0,63697
347,74959	0,64212
348,39237	0,64435
349,03516	0,64645
349,67794	0,65133
350,32073	0,65871
350,96351	0,6659
351,6063	0,67156
352,24908	0,67609
352,89187	0,67931
353,53465	0,68066
354,17744	0,68101
354,82022	0,68132
355,463	0,68084
356,10579	0,67934
356,74857	0,67881
357,39136	0,67985
358,03414	0,67929
358,67693	0,6748
359,31971	0,6688
359,9625	0,66437
360,60528	0,66085
361,24807	0,65641
361,89085	0,65172
362,53364	0,64827
363,17642	0,64543
363,8192	0,64186
364,46199	0,63835
365,10477	0,63644
365,74756	0,63475
366,39034	0,62976
367,03313	0,62135
367,67591	0,61412
368,3187	0,61145
368,96148	0,61132
369,60427	0,60997
370,24705	0,60646
370,88984	0,60192
371,53262	0,59794
372,1754	0,5964
372,81819	0,59678
373,46097	0,59501
374,10376	0,59009
374,74654	0,58842
375,38933	0,59465
376,03211	0,60259
376,6749	0,60299
377,31768	0,59769
377,96047	0,59668
378,60325	0,60533
379,24604	0,62076
379,88882	0,63504
380,5316	0,63979
381,17439	0,63525
381,81717	0,63228
382,45996	0,63852
383,10274	0,64847
383,74553	0,65227
384,38831	0,65053
385,0311	0,65185
385,67388	0,65867
386,31667	0,66393
386,95945	0,66218
387,60224	0,65763
388,24502	0,65587
388,8878	0,65471
389,53059	0,64967
390,17337	0,64218
390,81616	0,63598
391,45894	0,63067
392,10173	0,62413
392,74451	0,6167
393,3873	0,60954
394,03008	0,60278
394,67287	0,59655
395,31565	0,59096
395,95844	0,5856
396,60122	0,58068
397,244	0,57711
397,88679	0,57521
398,52957	0,57547
399,17236	0,57934
399,81514	0,58636
400,45793	0,59272
401,10071	0,59613
401,7435	0,59984
402,38628	0,60829
403,02907	0,62015
403,67185	0,62919
404,31464	0,63195
404,95742	0,6317
405,6002	0,63291
406,24299	0,63471
406,88577	0,6325
407,52856	0,6253
408,17134	0,61733
408,81413	0,61119
409,45691	0,6038
410,0997	0,59143
410,74248	0,57589
411,38527	0,56186
412,02805	0,55038
412,67084	0,53891
413,31362	0,52659
413,9564	0,51554
414,59919	0,50692
415,24197	0,49964
415,88476	0,49307
416,52754	0,48791
417,17033	0,48404
417,81311	0,48031
418,4559	0,47662
419,09868	0,47389
419,74147	0,47255
420,38425	0,47233
421,02704	0,47307
421,66982	0,47494
422,3126	0,4786
422,95539	0,48462
423,59817	0,49168
424,24096	0,49663
424,88374	0,49817
425,52653	0,49935
426,16931	0,50458
426,8121	0,51495
427,45488	0,52844
428,09767	0,54331
428,74045	0,55839
429,38324	0,57061
430,02602	0,57741
430,6688	0,5818
431,31159	0,58919
431,95437	0,59907
432,59716	0,60633
433,23994	0,61054
433,88273	0,61657
434,52551	0,6253
435,1683	0,63178
435,81108	0,63321
436,45387	0,63236
437,09665	0,63224
437,73944	0,63418
438,38222	0,63736
439,025	0,63798
439,66779	0,63107
440,31057	0,61591
440,95336	0,59592
441,59614	0,5751
442,23893	0,55601
442,88171	0,53878
443,5245	0,52261
444,16728	0,50894
444,81007	0,50073
445,45285	0,49721
446,09564	0,49313
446,73842	0,48558
447,3812	0,4774
448,02399	0,47257
448,66677	0,47173
449,30956	0,47375
449,95234	0,4772
450,59513	0,48052
451,23791	0,48307
451,8807	0,48665
452,52348	0,49354
453,16627	0,50384
453,80905	0,51552
454,45184	0,52602
455,09462	0,53369
455,7374	0,54056
456,38019	0,55209
457,02297	0,57084
457,66576	0,59108
458,30854	0,60428
458,95133	0,60951
459,59411	0,6127
460,2369	0,61874
460,87968	0,62885
461,52247	0,64102
462,16525	0,64967
462,80804	0,65168
463,45082	0,65179
464,0936	0,65623
464,73639	0,66233
465,37917	0,66293
466,02196	0,65791
466,66474	0,65193
467,30753	0,64516
467,95031	0,63418
468,5931	0,61963
469,23588	0,60537
469,87867	0,59293
470,52145	0,58046
471,16424	0,56574
471,80702	0,54853
472,44981	0,53095
473,09259	0,51563
473,73537	0,50285
474,37816	0,49095
475,02094	0,47885
475,66373	0,46707
476,30651	0,45708
476,9493	0,44898
477,59208	0,44186
478,23487	0,43492
478,87765	0,42987
479,52044	0,42849
480,16322	0,42998
480,80601	0,43137
481,44879	0,43101
482,09157	0,42981
482,73436	0,42856
483,37714	0,42744
484,01993	0,42631
484,66271	0,42561
485,3055	0,42578
485,94828	0,42689
486,59107	0,42853
487,23385	0,4309
487,87664	0,43432
488,51942	0,43739
489,16221	0,43801
489,80499	0,43731
490,44777	0,43874
491,09056	0,44296
491,73334	0,44708
492,37613	0,45005
493,01891	0,45356
493,6617	0,45833
494,30448	0,46246
494,94727	0,46544
495,59005	0,46829
496,23284	0,47128
496,87562	0,47385
497,51841	0,47663
498,16119	0,4811
498,80397	0,48685
499,44676	0,49281
500,08954	0,49861
500,73233	0,5046
501,37511	0,51028
502,0179	0,51524
502,66068	0,52036
503,30347	0,52631
503,94625	0,53284
504,58904	0,53975
505,23182	0,54788
505,87461	0,55732
506,51739	0,56671
507,16017	0,57485
507,80296	0,58251
508,44574	0,59088
509,08853	0,59987
509,73131	0,60891
510,3741	0,61782
511,01688	0,62668
511,65967	0,63461
512,30245	0,64037
512,94524	0,64358
513,58802	0,64379
514,23081	0,64086
514,87359	0,63538
515,51637	0,62772
516,15916	0,6187
516,80194	0,60881
517,44473	0,59871
518,08751	0,58901
518,7303	0,5801
519,37308	0,57245
520,01587	0,56637
520,65865	0,56211
521,30144	0,56016
521,94422	0,56022
522,58701	0,56203
523,22979	0,56474
523,87257	0,5679
524,51536	0,57125
525,15814	0,57461
525,80093	0,57819
526,44371	0,58214
527,0865	0,58689
527,72928	0,59246
528,37207	0,59875
529,01485	0,60537
529,65764	0,61199
530,30042	0,61841
530,94321	0,62439
531,58599	0,63009
532,22877	0,63563
532,87156	0,64151
533,51434	0,64788
534,15713	0,65481
534,79991	0,66212
535,4427	0,66931
536,08548	0,67615
536,72827	0,6824
537,37105	0,68848
538,01384	0,69457
538,65662	0,70078
539,29941	0,70713
539,94219	0,71369
540,58497	0,72077
541,22776	0,72799
541,87054	0,73509
542,51333	0,74152
543,15611	0,7475
543,7989	0,7532
544,44168	0,75913
545,08447	0,76541
545,72725	0,7721
546,37004	0,77924
547,01282	0,7868
547,65561	0,79467
548,29839	0,80241
548,94117	0,81015
549,58396	0,81802
550,22674	0,82653
550,86953	0,83565
551,51231	0,84537
552,1551	0,85561
552,79788	0,86621
553,44067	0,87697
554,08345	0,88726
554,72624	0,89652
555,36902	0,90456
556,01181	0,91164
556,65459	0,91797
557,29737	0,92356
557,94016	0,92814
558,58294	0,93166
559,22573	0,93402
559,86851	0,93495
560,5113	0,93412
561,15408	0,93141
561,79687	0,92679
562,43965	0,92131
563,08244	0,91543
563,72522	0,90961
564,36801	0,90324
565,01079	0,89613
565,65357	0,88842
566,29636	0,87999
566,93914	0,87082
567,58193	0,86081
568,22471	0,85048
568,8675	0,84004
569,51028	0,82972
570,15307	0,81943
570,79585	0,8091
571,43864	0,79844
572,08142	0,78704
572,72421	0,7747
573,36699	0,76134
574,00977	0,74766
574,65256	0,73402
575,29534	0,72091
575,93813	0,70818
576,58091	0,69576
577,2237	0,68353
577,86648	0,67141
578,50927	0,65936
579,15205	0,64742
579,79484	0,63592
580,43762	0,62511
581,08041	0,61558
581,72319	0,60735
582,36597	0,60043
583,00876	0,5946
583,65154	0,58952
584,29433	0,58492
584,93711	0,58013
585,5799	0,57497
586,22268	0,56934
586,86547	0,56331
587,50825	0,55691
588,15104	0,55011
588,79382	0,54268
589,43661	0,53431
590,07939	0,52488
590,72217	0,51435
591,36496	0,50287
592,00774	0,49063
592,65053	0,47815
593,29331	0,46606
593,9361	0,45469
594,57888	0,44429
595,22167	0,43477
595,86445	0,42606
596,50724	0,41801
597,15002	0,41062
597,79281	0,40395
598,43559	0,39841
599,07837	0,3944
599,72116	0,39209
600,36394	0,39155
601,00673	0,39248
601,64951	0,39467
602,2923	0,39756
602,93508	0,40093
603,57787	0,40472
604,22065	0,40914
604,86344	0,41449
605,50622	0,42087
606,14901	0,42837
606,79179	0,43669
607,43457	0,4456
608,07736	0,45461
608,72014	0,46348
609,36293	0,47213
610,00571	0,4807
610,6485	0,48944
611,29128	0,4985
611,93407	0,50814
612,57685	0,51834
613,21964	0,529
613,86242	0,5397
614,50521	0,55021
615,14799	0,56042
615,79077	0,57029
616,43356	0,5801
617,07634	0,59004
617,71913	0,6006
618,36191	0,61171
619,0047	0,62328
619,64748	0,63491
620,29027	0,64627
620,93305	0,65724
621,57584	0,66778
622,21862	0,67816
622,86141	0,68857
623,50419	0,69924
624,14697	0,71035
624,78976	0,7219
625,43254	0,73362
626,07533	0,74506
626,71811	0,75604
627,3609	0,76647
628,00368	0,77645
628,64647	0,78607
629,28925	0,79555
629,93204	0,80502
630,57482	0,81444
631,21761	0,82356
631,86039	0,83156
632,50317	0,83799
633,14596	0,84229
633,78874	0,84463
634,43153	0,84509
635,07431	0,84385
635,7171	0,84131
636,35988	0,83769
637,00267	0,83329
637,64545	0,82779
638,28824	0,82104
638,93102	0,81271
639,57381	0,80303
640,21659	0,79216
640,85938	0,78051
641,50216	0,76843
642,14494	0,7561
642,78773	0,74371
643,43051	0,73102
644,0733	0,71787
644,71608	0,70399
645,35887	0,68933
646,00165	0,67393
646,64444	0,6581
647,28722	0,64231
647,93001	0,62679
648,57279	0,6118
649,21558	0,59729
649,85836	0,58322
650,50114	0,56933
651,14393	0,55546
651,78671	0,54158
652,4295	0,52793
653,07228	0,51506
653,71507	0,5033
654,35785	0,493
655,00064	0,48404
655,64342	0,47636
656,28621	0,46971
656,92899	0,46388
657,57178	0,45874
658,21456	0,4541
658,85734	0,45029
659,50013	0,44749
660,14291	0,44605
660,7857	0,44552
661,42848	0,44558
662,07127	0,44554
662,71405	0,44501
663,35684	0,44377
663,99962	0,44167
664,64241	0,43896
665,28519	0,43593
665,92798	0,43353
666,57076	0,43239
667,21354	0,43263
667,85633	0,43337
668,49911	0,43426
669,1419	0,43522
669,78468	0,43685
670,42747	0,43914
671,07025	0,44212
671,71304	0,4459
672,35582	0,45052
672,99861	0,45597
673,64139	0,46198
674,28418	0,46826
674,92696	0,47462
675,56974	0,48064
676,21253	0,48635
676,85531	0,4918
677,4981	0,49733
678,14088	0,50323
678,78367	0,50961
679,42645	0,51651
680,06924	0,52356
680,71202	0,53056
681,35481	0,53714
681,99759	0,54336
682,64038	0,54931
683,28316	0,55527
683,92594	0,56149
684,56873	0,56809
685,21151	0,57522
685,8543	0,58266
686,49708	0,59024
687,13987	0,5975
687,78265	0,6043
688,42544	0,61065
689,06822	0,61686
689,71101	0,62327
690,35379	0,63004
690,99658	0,63729
691,63936	0,64476
692,28214	0,65233
692,92493	0,65963
693,56771	0,6665
694,2105	0,67282
694,85328	0,67844
695,49607	0,68358
696,13885	0,68842
696,78164	0,69349
697,42442	0,69885
698,06721	0,70448
698,70999	0,71013
699,35278	0,71567
699,99556	0,7211
700,63834	0,7266
701,28113	0,73252
701,92391	0,73901
702,5667	0,74612
703,20948	0,75372
703,85227	0,76174
704,49505	0,77013
705,13784	0,77853
705,78062	0,78675
706,42341	0,79445
707,06619	0,80187
707,70898	0,80918
708,35176	0,81688
708,99454	0,82501
709,63733	0,83356
710,28011	0,84224
710,9229	0,85077
711,56568	0,859
712,20847	0,86681
712,85125	0,87426
713,49404	0,8814
714,13682	0,88841
714,77961	0,89566
715,42239	0,90332
716,06518	0,91161
716,70796	0,92003
717,35074	0,92831
717,99353	0,93606
718,63631	0,94334
719,2791	0,95018
719,92188	0,95668
720,56467	0,96319
721,20745	0,96986
721,85024	0,97682
722,49302	0,98381
723,13581	0,99072
723,77859	0,99745
724,42138	1,00403
725,06416	1,01046
725,70694	1,0167
726,34973	1,02294
726,99251	1,02923
727,6353	1,03572
728,27808	1,04187
728,92087	1,04735
729,56365	1,0515
730,20644	1,05418
730,84922	1,05535
731,49201	1,05512
732,13479	1,05405
732,77758	1,05249
733,42036	1,05107
734,06314	1,05003
734,70593	1,04952
735,34871	1,04964
735,9915	1,0505
736,63428	1,05222
737,27707	1,05518
737,91985	1,05968
738,56264	1,0658
739,20542	1,07352
739,84821	1,08222
740,49099	1,0915
741,13378	1,10055
741,77656	1,10909
742,41934	1,11687
743,06213	1,12354
743,70491	1,12883
744,3477	1,13267
744,99048	1,13527
745,63327	1,13683
746,27605	1,1374
746,91884	1,13667
747,56162	1,13441
748,20441	1,13056
748,84719	1,12528
749,48998	1,11882
750,13276	1,11139
750,77554	1,10354
751,41833	1,09536
752,06111	1,08691
752,7039	1,07787
753,34668	1,06835
753,98947	1,05834
754,63225	1,04792
755,27504	1,03704
755,91782	1,02574
756,56061	1,01425
757,20339	1,0028
757,84618	0,99147
758,48896	0,98022
759,13174	0,96908
759,77453	0,95807
760,41731	0,94719
761,0601	0,93626
761,70288	0,9253
762,34567	0,91462
762,98845	0,90446
763,63124	0,8949
764,27402	0,88591
764,91681	0,87742
765,55959	0,86936
766,20238	0,86162
766,84516	0,85416
767,48794	0,84694
768,13073	0,83987
768,77351	0,83315
769,4163	0,82688
770,05908	0,8213
770,70187	0,81622
771,34465	0,81152
771,98744	0,8068
772,63022	0,80196
773,27301	0,79697
773,91579	0,79203
774,55858	0,78731
775,20136	0,78291
775,84414	0,77892
776,48693	0,77518
777,12971	0,77157
777,7725	0,76789
778,41528	0,76402
779,05807	0,75987
779,70085	0,75523
780,34364	0,75029
780,98642	0,74518
781,62921	0,74027
782,27199	0,73558
782,91478	0,73112
783,55756	0,72678
784,20034	0,72252
784,84313	0,71835
785,48591	0,71429
786,1287	0,71069
786,77148	0,70779
787,41427	0,70613
788,05705	0,70601
788,69984	0,70768
789,34262	0,71159
789,98541	0,71805
790,62819	0,72711
791,27098	0,7384
791,91376	0,75072
792,55654	0,76327
793,19933	0,77441
793,84211	0,78328
794,4849	0,7894
795,12768	0,79275
795,77047	0,7938
796,41325	0,79285
797,05604	0,79046
797,69882	0,78709
798,34161	0,78303
798,98439	0,77862
799,62718	0,77402
800,26996	0,76936
800,91274	0,7648
801,55553	0,76026
802,19831	0,75569
802,8411	0,75096
803,48388	0,74616
804,12667	0,74136
804,76945	0,73682
805,41224	0,73266
806,05502	0,72897
806,69781	0,72592
807,34059	0,72356
807,98338	0,72193
808,62616	0,72107
809,26895	0,72088
809,91173	0,72135
810,55451	0,72238
811,1973	0,72413
811,84008	0,72664
812,48287	0,72998
813,12565	0,734
813,76844	0,73861
814,41122	0,74359
815,05401	0,7488
815,69679	0,75419
816,33958	0,75975
816,98236	0,76552
817,62515	0,77146
818,26793	0,77747
818,91071	0,7833
819,5535	0,78882
820,19628	0,79384
820,83907	0,79818
821,48185	0,80174
822,12464	0,80422
822,76742	0,80582
823,41021	0,80666
824,05299	0,80698
824,69578	0,8069
825,33856	0,80653
825,98135	0,80606
826,62413	0,80543
827,26691	0,80461
827,9097	0,80351
828,55248	0,80215
829,19527	0,80054
829,83805	0,79871
830,48084	0,79688
831,12362	0,79514
831,76641	0,79364
832,40919	0,79219
833,05198	0,79068
833,69476	0,78883
834,33755	0,78665
834,98033	0,78415
835,62311	0,78151
836,2659	0,77886
836,90868	0,7763
837,55147	0,77385
838,19425	0,77152
838,83704	0,76927
839,47982	0,76695
840,12261	0,76434
840,76539	0,76137
841,40818	0,75821
842,05096	0,75508
842,69375	0,75209
843,33653	0,74921
843,97931	0,74644
844,6221	0,74376
845,26488	0,7411
845,90767	0,73832
846,55045	0,73535
847,19324	0,73216
847,83602	0,7288
848,47881	0,72534
849,12159	0,7219
849,76438	0,71856
850,40716	0,71533
851,04995	0,71214
851,69273	0,70884
852,33551	0,70537
852,9783	0,70168
853,62108	0,69782
854,26387	0,69384
854,90665	0,68985
855,54944	0,68593
856,19222	0,68214
856,83501	0,67855
857,47779	0,67505
858,12058	0,67155
858,76336	0,66782
859,40615	0,66388
860,04893	0,65977
860,69171	0,65568
861,3345	0,65174
861,97728	0,64803
862,62007	0,64457
863,26285	0,64124
863,90564	0,63799
864,54842	0,63457
865,19121	0,63092
865,83399	0,62704
866,47678	0,62312
867,11956	0,61931
867,76235	0,61571
868,40513	0,61246
869,04791	0,60945
869,6907	0,60662
870,33348	0,60374
870,97627	0,6008
871,61905	0,59783
872,26184	0,59488
872,90462	0,592
873,54741	0,58922
874,19019	0,5866
874,83298	0,58411
875,47576	0,58169
876,11855	0,57918
876,76133	0,57628
877,40411	0,57287
878,0469	0,56892
878,68968	0,56475
879,33247	0,56056
879,97525	0,55664
880,61804	0,55303
881,26082	0,54976
881,90361	0,54667
882,54639	0,54356
883,18918	0,54033
883,83196	0,53687
884,47475	0,5333
885,11753	0,5297
885,76031	0,52633
886,4031	0,52327
887,04588	0,52054
887,68867	0,51808
888,33145	0,51564
888,97424	0,51309
889,61702	0,51022
890,25981	0,50718
890,90259	0,50405
891,54538	0,50108
892,18816	0,49835
892,83095	0,4959
893,47373	0,49366
894,11651	0,49148
894,7593	0,48926
895,40208	0,48688
896,04487	0,48429
896,68765	0,48152
897,33044	0,4787
897,97322	0,47606
898,61601	0,47369
899,25879	0,47164
899,90158	0,46976
900,54436	0,46794
901,18715	0,46595
901,82993	0,46374
902,47271	0,46129
903,1155	0,45874
903,75828	0,45626
904,40107	0,45393
905,04385	0,45188
905,68664	0,45006
906,32942	0,44842
906,97221	0,44676
907,61499	0,44489
908,25778	0,44276
908,90056	0,44037
909,54335	0,43796
910,18613	0,43567
910,82891	0,43373
911,4717	0,43208
912,11448	0,43067
912,75727	0,42923
913,40005	0,42762
914,04284	0,42576
914,68562	0,42362
915,32841	0,42138
915,97119	0,41914
916,61398	0,41716
917,25676	0,41549
917,89955	0,41412
918,54233	0,41286
919,18511	0,41148
919,8279	0,40986
920,47068	0,40791
921,11347	0,40579
921,75625	0,4036
922,39904	0,40161
923,04182	0,39994
923,68461	0,39861
924,32739	0,39754
924,97018	0,39645
925,61296	0,3952
926,25575	0,39361
926,89853	0,39181
927,54131	0,38989
928,1841	0,38811
928,82688	0,38661
929,46967	0,38545
930,11245	0,38465
930,75524	0,38394
931,39802	0,38317
932,04081	0,38205
932,68359	0,38067
933,32638	0,37912
933,96916	0,3777
934,61195	0,37657
935,25473	0,37583
935,89751	0,37546
936,5403	0,3752
937,18308	0,3749
937,82587	0,37432
938,46865	0,37345
939,11144	0,3723
939,75422	0,37102
940,39701	0,36981
941,03979	0,36875
941,68258	0,3679
942,32536	0,36713
942,96815	0,36638
943,61093	0,36545
944,25371	0,36427
944,8965	0,3628
945,53928	0,36112
946,18207	0,35943
946,82485	0,35785
947,46764	0,35662
948,11042	0,35566
948,75321	0,35492
949,39599	0,35417
950,03878	0,35324
950,68156	0,35203
951,32435	0,35049
951,96713	0,3488
952,60991	0,34712
953,2527	0,34578
953,89548	0,34479
954,53827	0,34415
955,18105	0,34365
955,82384	0,34297
956,46662	0,34193
957,10941	0,34037
957,75219	0,33854
958,39498	0,33663
959,03776	0,33502
959,68055	0,33377
960,32333	0,33291
960,96611	0,3322
961,6089	0,33136
962,25168	0,33023
962,89447	0,32873
963,53725	0,32704
964,18004	0,32531
964,82282	0,32381
965,46561	0,32263
966,10839	0,3218
966,75118	0,32115
967,39396	0,32049
968,03675	0,3197
968,67953	0,31862
969,32232	0,31732
969,9651	0,31588
970,60788	0,31458
971,25067	0,3135
971,89345	0,31271
972,53624	0,31217
973,17902	0,31178
973,82181	0,31141
974,46459	0,3108
975,10738	0,30997
975,75016	0,30891
976,39295	0,30783
977,03573	0,30688
977,67852	0,30618
978,3213	0,30585
978,96408	0,30578
979,60687	0,30587
980,24965	0,30583
980,89244	0,30553
981,53522	0,30492
982,17801	0,30414
982,82079	0,3034
983,46358	0,30287
984,10636	0,30276
984,74915	0,30292
985,39193	0,30329
986,03472	0,30356
986,6775	0,3036
987,32028	0,30335
987,96307	0,30284
988,60585	0,3023
989,24864	0,30189
989,89142	0,30183
990,53421	0,30208
991,17699	0,30259
991,81978	0,30311
992,46256	0,3034
993,10535	0,30337
993,74813	0,303
994,39092	0,30255
995,0337	0,30218
995,67648	0,30209
996,31927	0,30227
996,96205	0,30271
997,60484	0,30324
998,24762	0,30366
998,89041	0,30384
999,53319	0,30363
1000,17598	0,30318
1000,81876	0,3026
1001,46155	0,30218
1002,10433	0,30199
1002,74712	0,30206
1003,3899	0,30231
1004,03268	0,30255
1004,67547	0,30267
1005,31825	0,30245
1005,96104	0,302
1006,60382	0,3014
1007,24661	0,30092
1007,88939	0,30072
1008,53218	0,30085
1009,17496	0,30133
1009,81775	0,30192
1010,46053	0,30247
1011,10332	0,30273
1011,7461	0,30271
1012,38888	0,30246
1013,03167	0,30218
1013,67445	0,3021
1014,31724	0,30235
1014,96002	0,30299
1015,60281	0,30377
1016,24559	0,30455
1016,88838	0,30507
1017,53116	0,30529
1018,17395	0,30519
1018,81673	0,30487
1019,45952	0,30455
1020,1023	0,30436
1020,74508	0,30444
1021,38787	0,3047
1022,03065	0,30505
1022,67344	0,30525
1023,31622	0,3052
1023,95901	0,30484
1024,60179	0,30428
1025,24458	0,30371
1025,88736	0,30324
1026,53015	0,30306
1027,17293	0,30313
1027,81572	0,30341
1028,4585	0,30368
1029,10128	0,30382
1029,74407	0,30378
1030,38685	0,30353
1031,02964	0,30321
1031,67242	0,30292
1032,31521	0,3029
1032,95799	0,30318
1033,60078	0,30377
1034,24356	0,3045
1034,88635	0,30519
1035,52913	0,30571
1036,17192	0,30595
1036,8147	0,30601
1037,45748	0,30596
1038,10027	0,30602
1038,74305	0,3063
1039,38584	0,30685
1040,02862	0,30758
1040,67141	0,30823
1041,31419	0,30868
1041,95698	0,30879
1042,59976	0,30865
1043,24255	0,30833
1043,88533	0,30802
1044,52812	0,30788
1045,1709	0,30797
1045,81368	0,30825
1046,45647	0,30855
1047,09925	0,30874
1047,74204	0,30866
1048,38482	0,30832
1049,02761	0,30777
1049,67039	0,30721
1050,31318	0,30676
1050,95596	0,3065
1051,59875	0,30642
1052,24153	0,30637
1052,88432	0,30626
1053,5271	0,3059
1054,16988	0,30529
1054,81267	0,30444
1055,45545	0,30352
1056,09824	0,30266
1056,74102	0,30197
1057,38381	0,30155
1058,02659	0,30133
1058,66938	0,30125
1059,31216	0,30113
1059,95495	0,30091
1060,59773	0,30055
1061,24052	0,30006
1061,8833	0,29957
1062,52608	0,29917
1063,16887	0,29906
1063,81165	0,2992
1064,45444	0,29958
1065,09722	0,30007
1065,74001	0,30054
1066,38279	0,30091
1067,02558	0,30112
1067,66836	0,30135
1068,31115	0,30167
1068,95393	0,30226
1069,59672	0,30318
1070,2395	0,30443
1070,88228	0,3059
1071,52507	0,3074
1072,16785	0,3088
1072,81064	0,31003
1073,45342	0,31117
1074,09621	0,31229
1074,73899	0,31356
1075,38178	0,31505
1076,02456	0,3168
1076,66735	0,31866
1077,31013	0,32045
1077,95292	0,32206
1078,5957	0,32332
1079,23848	0,32431
1079,88127	0,3251
1080,52405	0,32592
1081,16684	0,32685
1081,80962	0,32792
1082,45241	0,3291
1083,09519	0,33025
1083,73798	0,33128
1084,38076	0,33202
1085,02355	0,33251
1085,66633	0,33276
1086,30912	0,3329
1086,9519	0,33306
1087,59468	0,33329
1088,23747	0,3336
1088,88025	0,33388
1089,52304	0,33409
1090,16582	0,33407
1090,80861	0,33382
1091,45139	0,33332
1092,09418	0,33266
1092,73696	0,33195
1093,37975	0,33124
1094,02253	0,3306
1094,66532	0,33
1095,3081	0,32943
1095,95088	0,32879
1096,59367	0,32802
1097,23645	0,3271
1097,87924	0,326
1098,52202	0,32478
1099,16481	0,32351
1099,80759	0,32232
1100,45038	0,32127
1101,09316	0,32038
1101,73595	0,31958
1102,37873	0,31872
1103,02152	0,31773
1103,6643	0,31653
1104,30708	0,3152
1104,94987	0,31381
1105,59265	0,31253
1106,23544	0,31146
1106,87822	0,31061
1107,52101	0,30987
1108,16379	0,30907
1108,80658	0,30814
1109,44936	0,30701
1110,09215	0,30573
1110,73493	0,30434
1111,37772	0,30303
1112,0205	0,3019
1112,66328	0,30098
1113,30607	0,30019
1113,94885	0,29936
1114,59164	0,29841
1115,23442	0,29724
1115,87721	0,29595
1116,51999	0,29459
1117,16278	0,29327
1117,80556	0,29208
1118,44835	0,29108
1119,09113	0,2902
1119,73392	0,28931
1120,3767	0,28835
1121,01948	0,28727
1121,66227	0,2861
1122,30505	0,28486
1122,94784	0,28363
1123,59062	0,28247
1124,23341	0,2814
1124,87619	0,28043
1125,51898	0,27953
1126,16176	0,27868
1126,80455	0,27778
1127,44733	0,27683
1128,09012	0,27581
1128,7329	0,27475
1129,37568	0,27368
1130,01847	0,27264
1130,66125	0,27172
1131,30404	0,27095
1131,94682	0,27034
1132,58961	0,26981
1133,23239	0,26929
1133,87518	0,26873
1134,51796	0,26805
1135,16075	0,26732
1135,80353	0,2666
1136,44632	0,26605
1137,0891	0,2657
1137,73189	0,26555
1138,37467	0,26548
1139,01745	0,26537
1139,66024	0,26516
1140,30302	0,2648
1140,94581	0,26438
1141,58859	0,26396
1142,23138	0,2637
1142,87416	0,26358
1143,51695	0,26359
1144,15973	0,26363
1144,80252	0,26364
1145,4453	0,26359
1146,08809	0,26342
1146,73087	0,26316
1147,37365	0,26286
1148,01644	0,26258
1148,65922	0,26238
1149,30201	0,26227
1149,94479	0,26223
1150,58758	0,26218
1151,23036	0,26208
1151,87315	0,26188
1152,51593	0,26158
1153,15872	0,2612
1153,8015	0,26074
1154,44429	0,26029
1155,08707	0,25987
1155,72985	0,25952
1156,37264	0,25924
1157,01542	0,25903
1157,65821	0,25888
1158,30099	0,25875
1158,94378	0,25862
1159,58656	0,25851
1160,22935	0,25845
1160,87213	0,25846
1161,51492	0,25859
1162,1577	0,25882
1162,80049	0,25913
1163,44327	0,25938
1164,08605	0,25947
1164,72884	0,25939
1165,37162	0,25916
1166,01441	0,25885
1166,65719	0,25853
1167,29998	0,25831
1167,94276	0,25818
1168,58555	0,25813
1169,22833	0,25804
1169,87112	0,25788
1170,5139	0,25758
1171,15669	0,25716
1171,79947	0,25668
1172,44225	0,25618
1173,08504	0,25572
1173,72782	0,25532
1174,37061	0,25498
1175,01339	0,25467
1175,65618	0,25435
1176,29896	0,25398
1176,94175	0,25353
1177,58453	0,25302
1178,22732	0,25248
1178,8701	0,25193
1179,51289	0,2514
1180,15567	0,2509
1180,79845	0,25046
1181,44124	0,25005
1182,08402	0,24963
1182,72681	0,24915
1183,36959	0,24857
1184,01238	0,24788
1184,65516	0,24709
1185,29795	0,24628
1185,94073	0,24551
1186,58352	0,24483
1187,2263	0,24422
1187,86909	0,24368
1188,51187	0,24313
1189,15465	0,24251
1189,79744	0,24179
1190,44022	0,241
1191,08301	0,24021
1191,72579	0,23947
1192,36858	0,23886
1193,01136	0,23836
1193,65415	0,23797
1194,29693	0,23759
1194,93972	0,23718
1195,5825	0,23671
1196,22529	0,2362
1196,86807	0,23565
1197,51085	0,23511
1198,15364	0,23465
1198,79642	0,23429
1199,43921	0,23405
1200,08199	0,23389
1200,72478	0,23373
1201,36756	0,23355
1202,01035	0,23328
1202,65313	0,23294
1203,29592	0,23253
1203,9387	0,23216
1204,58149	0,23189
1205,22427	0,23176
1205,86705	0,23176
1206,50984	0,23182
1207,15262	0,23189
1207,79541	0,23185
1208,43819	0,23171
1209,08098	0,23148
1209,72376	0,23127
1210,36655	0,23115
1211,00933	0,23117
1211,65212	0,23131
1212,2949	0,23152
1212,93769	0,23177
1213,58047	0,23193
1214,22325	0,23201
1214,86604	0,23202
1215,50882	0,23206
1216,15161	0,23217
1216,79439	0,23239
1217,43718	0,2327
1218,07996	0,23307
1218,72275	0,23348
1219,36553	0,23387
1220,00832	0,23425
1220,6511	0,23463
1221,29389	0,23498
1221,93667	0,23533
1222,57945	0,23571
1223,22224	0,23617
1223,86502	0,23672
1224,50781	0,23738
1225,15059	0,23814
1225,79338	0,23891
1226,43616	0,23964
1227,07895	0,24023
1227,72173	0,24071
1228,36452	0,24115
1229,0073	0,24165
1229,65009	0,24228
1230,29287	0,24307
1230,93565	0,24399
1231,57844	0,24493
1232,22122	0,24582
1232,86401	0,24652
1233,50679	0,24708
1234,14958	0,24753
1234,79236	0,24804
1235,43515	0,24867
1236,07793	0,24946
1236,72072	0,25039
1237,3635	0,25133
1238,00629	0,25222
1238,64907	0,25292
1239,29185	0,25347
1239,93464	0,25391
1240,57742	0,25438
1241,22021	0,25491
1241,86299	0,25553
1242,50578	0,25619
1243,14856	0,25684
1243,79135	0,25744
1244,43413	0,25793
1245,07692	0,2583
1245,7197	0,25854
1246,36249	0,25873
1247,00527	0,25892
1247,64805	0,25917
1248,29084	0,25948
1248,93362	0,25984
1249,57641	0,26025
1250,21919	0,26064
1250,86198	0,26095
1251,50476	0,26116
1252,14755	0,26122
1252,79033	0,26122
1253,43312	0,26122
1254,0759	0,26135
1254,71869	0,26161
1255,36147	0,262
1256,00425	0,26243
1256,64704	0,26281
1257,28982	0,26307
1257,93261	0,26317
1258,57539	0,26319
1259,21818	0,26319
1259,86096	0,26334
1260,50375	0,26364
1261,14653	0,26408
1261,78932	0,26454
1262,4321	0,26494
1263,07489	0,26521
1263,71767	0,26532
1264,36045	0,26535
1265,00324	0,26534
1265,64602	0,26542
1266,28881	0,26561
1266,93159	0,26593
1267,57438	0,26636
1268,21716	0,2668
1268,85995	0,26721
1269,50273	0,26748
1270,14552	0,26765
1270,7883	0,26773
1271,43109	0,2678
1272,07387	0,26792
1272,71665	0,26812
1273,35944	0,26846
1274,00222	0,26889
1274,64501	0,26936
1275,28779	0,26972
1275,93058	0,26993
1276,57336	0,26996
1277,21615	0,26987
1277,85893	0,26979
1278,50172	0,26979
1279,1445	0,27
1279,78729	0,27034
1280,43007	0,27076
1281,07285	0,27105
1281,71564	0,27115
1282,35842	0,27104
1283,00121	0,27082
1283,64399	0,27062
1284,28678	0,27051
1284,92956	0,27058
1285,57235	0,27079
1286,21513	0,27111
1286,85792	0,27137
1287,5007	0,27151
1288,14349	0,27147
1288,78627	0,27131
1289,42905	0,27114
1290,07184	0,27101
1290,71462	0,27103
1291,35741	0,27118
1292,00019	0,27144
1292,64298	0,27172
1293,28576	0,27195
1293,92855	0,27206
1294,57133	0,27206
1295,21412	0,27199
1295,8569	0,2719
1296,49969	0,27188
1297,14247	0,27197
1297,78525	0,27221
1298,42804	0,27257
1299,07082	0,27297
1299,71361	0,27335
1300,35639	0,27358
1300,99918	0,27369
1301,64196	0,2737
1302,28475	0,2737
1302,92753	0,2738
1303,57032	0,27404
1304,2131	0,2745
1304,85589	0,27504
1305,49867	0,27555
1306,14146	0,27589
1306,78424	0,27607
1307,42702	0,27611
1308,06981	0,27613
1308,71259	0,27626
1309,35538	0,27655
1309,99816	0,27709
1310,64095	0,27773
1311,28373	0,27837
1311,92652	0,27886
1312,5693	0,27918
1313,21209	0,27934
1313,85487	0,27947
1314,49766	0,27964
1315,14044	0,27993
1315,78322	0,28036
1316,42601	0,28089
1317,06879	0,28146
1317,71158	0,28197
1318,35436	0,28233
1318,99715	0,28251
1319,63993	0,28254
1320,28272	0,28253
1320,9255	0,28255
1321,56829	0,28273
1322,21107	0,28304
1322,85386	0,28348
1323,49664	0,28394
1324,13942	0,28431
1324,78221	0,28455
1325,42499	0,28464
1326,06778	0,28465
1326,71056	0,28465
1327,35335	0,28481
1327,99613	0,28519
1328,63892	0,28578
1329,2817	0,28642
1329,92449	0,28701
1330,56727	0,28747
1331,21006	0,28775
1331,85284	0,28794
1332,49562	0,28808
1333,13841	0,28835
1333,78119	0,28879
1334,42398	0,28943
1335,06676	0,29018
1335,70955	0,29091
1336,35233	0,29154
1336,99512	0,29202
1337,6379	0,29239
[truncated: 6,474 more rows]
