# Supplementary material for: Data on vibrational spectra of the langasites Ln3CrGe3Be2O14 (Ln = La, Pr, Nd) and ab initio calculations
Source: Data Brief. 2019 Dec 16;28:104889. doi: 10.1016/j.dib.2019.104889 (PMC6939064; doi:10.1016/j.dib.2019.104889)
Supplement: Multimedia component 1 [file mmc1.zip › Supplementary Data/Nd_Ram.xlsx]

## Sheet: Лист1
1330.16	10344
1329.28	8910
1328.39	8443
1327.51	8000
1326.63	7932
1325.75	7534
1324.86	7386
1323.98	7260
1323.1	7217
1322.21	7183
1321.33	7079
1320.45	6990
1319.56	7014
1318.68	6963
1317.8	6905
1316.91	7004
1316.03	7035
1315.14	6953
1314.26	6906
1313.38	6978
1312.49	6945
1311.61	6950
1310.72	6993
1309.84	7006
1308.95	6953
1308.07	7019
1307.19	7048
1306.3	7050
1305.42	7064
1304.53	7126
1303.65	7059
1302.76	7112
1301.88	7126
1300.99	7157
1300.11	7155
1299.22	7158
1298.33	7163
1297.45	7259
1296.56	7234
1295.68	7195
1294.79	7299
1293.9	7287
1293.02	7276
1292.13	7310
1291.25	7326
1290.36	7438
1289.47	7338
1288.59	7312
1287.7	7320
1286.81	7444
1285.93	7304
1285.04	7518
1284.15	7373
1283.27	7330
1282.38	7500
1281.49	7395
1280.61	7434
1279.72	7524
1278.83	7507
1277.94	7510
1277.06	7550
1276.17	7596
1275.28	7551
1274.39	7558
1273.5	7650
1272.62	7550
1271.73	7621
1270.84	7742
1269.95	7685
1269.06	7770
1268.17	7616
1267.29	7703
1266.4	7666
1265.51	7745
1264.62	7760
1263.73	7736
1262.84	7740
1261.95	7742
1261.06	7755
1260.17	7789
1259.28	7939
1258.39	7911
1257.51	7834
1256.62	7834
1255.73	7862
1254.84	7895
1253.95	7920
1253.06	7825
1252.17	7917
1251.28	7920
1250.39	7920
1249.49	7965
1248.61	7928
1247.71	8002
1246.82	8021
1245.93	8020
1245.04	7950
1244.15	8006
1243.26	7983
1242.37	8026
1241.48	8095
1240.59	7999
1239.7	8025
1238.81	8079
1237.91	8093
1237.02	8065
1236.13	7937
1235.24	8104
1234.35	7944
1233.45	7978
1232.56	8015
1231.67	8057
1230.78	8030
1229.89	8114
1228.99	8047
1228.1	8080
1227.21	8094
1226.32	8149
1225.42	8116
1224.53	8105
1223.64	8157
1222.74	8196
1221.85	8194
1220.96	8213
1220.07	8202
1219.17	8221
1218.28	8286
1217.38	8174
1216.49	8298
1215.6	8300
1214.7	8291
1213.81	8307
1212.92	8338
1212.02	8232
1211.13	8343
1210.23	8322
1209.34	8320
1208.45	8319
1207.55	8378
1206.66	8393
1205.76	8534
1204.87	8275
1203.97	8275
1203.08	8439
1202.18	8449
1201.29	8424
1200.39	8340
1199.5	8389
1198.6	8487
1197.71	8586
1196.81	8451
1195.92	8568
1195.02	8497
1194.12	8424
1193.23	8459
1192.33	8568
1191.44	8531
1190.54	8597
1189.64	8485
1188.75	8556
1187.85	8594
1186.95	8578
1186.06	8706
1185.16	8658
1184.27	8598
1183.37	8644
1182.47	8591
1181.57	8805
1180.68	8702
1179.78	8690
1178.88	8636
1177.99	8686
1177.09	8721
1176.19	8785
1175.29	8865
1174.39	8804
1173.5	8808
1172.6	8771
1171.7	8882
1170.8	8824
1169.91	8885
1169.01	8786
1168.11	8783
1167.21	8956
1166.31	8879
1165.41	8858
1164.52	8989
1163.62	8933
1162.72	8924
1161.82	8965
1160.92	8976
1160.02	9043
1159.12	8935
1158.22	9025
1157.32	9038
1156.42	9103
1155.52	9055
1154.62	9037
1153.72	9057
1152.82	9084
1151.92	9111
1151.02	9164
1150.12	9195
1149.22	9112
1148.32	9113
1147.42	9150
1146.52	9118
1145.62	9280
1144.72	9263
1143.82	9218
1142.92	9281
1142.02	9324
1141.12	9272
1140.22	9243
1139.32	9306
1138.41	9305
1137.51	9349
1136.61	9268
1135.71	9160
1134.81	9257
1133.91	9274
1133.01	9204
1132.1	9384
1131.2	9350
1130.3	9325
1129.4	9332
1128.5	9402
1127.59	9370
1126.69	9365
1125.79	9411
1124.89	9365
1123.98	9480
1123.08	9454
1122.18	9542
1121.28	9485
1120.37	9406
1119.47	9471
1118.57	9511
1117.66	9535
1116.76	9520
1115.86	9509
1114.95	9533
1114.05	9493
1113.14	9634
1112.24	9564
1111.34	9593
1110.43	9650
1109.53	9644
1108.62	9628
1107.72	9575
1106.82	9678
1105.91	9708
1105.01	9658
1104.1	9638
1103.2	9622
1102.29	9613
1101.39	9717
1100.48	9624
1099.58	9641
1098.67	9679
1097.77	9726
1096.86	9660
1095.96	9749
1095.05	9648
1094.14	9704
1093.24	9736
1092.33	9598
1091.43	9871
1090.52	9736
1089.62	9750
1088.71	9745
1087.8	9771
1086.9	9876
1085.99	9769
1085.09	9852
1084.18	9885
1083.27	9872
1082.36	9835
1081.46	9896
1080.55	9956
1079.64	9835
1078.74	9977
1077.83	9892
1076.92	9827
1076.02	10005
1075.11	9871
1074.2	10076
1073.29	9941
1072.38	9897
1071.48	10025
1070.57	10113
1069.66	9925
1068.75	10035
1067.84	10103
1066.94	10078
1066.03	10218
1065.12	10147
1064.21	10193
1063.3	10192
1062.39	10374
1061.48	10302
1060.58	10294
1059.67	10299
1058.76	10297
1057.85	10197
1056.94	10391
1056.03	10332
1055.12	10440
1054.21	10426
1053.3	10545
1052.39	10480
1051.48	10451
1050.57	10593
1049.66	10588
1048.75	10504
1047.84	10677
1046.93	10694
1046.02	10739
1045.11	10719
1044.2	10808
1043.29	10790
1042.38	10735
1041.47	10754
1040.56	10718
1039.64	10929
1038.73	10970
1037.82	10855
1036.91	10985
1036	10963
1035.09	11109
1034.18	11066
1033.27	11032
1032.35	11109
1031.44	11149
1030.53	11224
1029.62	11252
1028.71	11353
1027.79	11158
1026.88	11320
1025.97	11318
1025.06	11369
1024.14	11598
1023.23	11455
1022.32	11504
1021.41	11509
1020.49	11635
1019.58	11516
1018.67	11610
1017.75	11723
1016.84	11778
1015.93	11790
1015.01	11851
1014.1	11997
1013.19	11985
1012.27	12064
1011.36	12076
1010.45	12190
1009.53	12130
1008.62	12344
1007.7	12340
1006.79	12451
1005.88	12362
1004.96	12618
1004.05	12576
1003.13	12663
1002.22	12608
1001.3	12691
1000.39	12797
999.472	12919
998.557	12999
997.642	12958
996.727	13174
995.811	13020
994.896	13091
993.98	13363
993.065	13271
992.149	13333
991.233	13247
990.317	13250
989.401	13369
988.485	13312
987.569	13266
986.653	13227
985.736	13264
984.82	13370
983.904	13206
982.987	13209
982.07	13408
981.153	13040
980.237	13226
979.32	13103
978.402	13097
977.485	13113
976.568	12944
975.651	12985
974.733	12971
973.816	12956
972.898	12913
971.98	12719
971.063	12792
970.145	12705
969.227	12787
968.309	12849
967.391	12758
966.472	12707
965.554	12653
964.636	12752
963.717	12747
962.798	12690
961.88	12673
960.961	12570
960.042	12768
959.123	12652
958.204	12700
957.285	12670
956.365	12649
955.446	12773
954.527	12767
953.607	12811
952.688	12896
951.768	12754
950.848	12903
949.928	13011
949.008	13068
948.088	13023
947.168	12985
946.248	13100
945.327	13064
944.407	13227
943.486	13246
942.566	13389
941.645	13343
940.724	13479
939.803	13528
938.882	13476
937.961	13384
937.04	13750
936.119	13577
935.197	13822
934.276	13942
933.354	13930
932.433	13978
931.511	13952
930.589	13958
929.667	14180
928.745	14186
927.823	14289
926.901	14073
925.979	14359
925.056	14103
924.134	14171
923.211	14362
922.288	14413
921.366	14467
920.443	14637
919.52	14493
918.597	14562
917.674	14549
916.751	14507
915.827	14655
914.904	14753
913.98	14725
913.057	14664
912.133	14848
911.209	14851
910.286	14888
909.362	14953
908.438	15132
907.514	14972
906.589	14985
905.665	14891
904.741	15113
903.816	15181
902.891	15164
901.967	15237
901.042	15338
900.117	15338
899.192	15420
898.267	15520
897.342	15635
896.417	15779
895.491	15882
894.566	15863
893.641	15943
892.715	16078
891.789	16206
890.863	16328
889.938	16390
889.012	16401
888.086	16665
887.159	16767
886.233	16941
885.307	16669
884.38	17081
883.454	17145
882.527	17373
881.601	17240
880.674	17369
879.747	17563
878.82	17603
877.893	17640
876.966	17792
876.038	17890
875.111	18102
874.183	18276
873.256	18257
872.328	18424
871.401	18473
870.473	18569
869.545	18869
868.617	18909
867.689	19010
866.761	19154
865.832	19368
864.904	19504
863.975	19654
863.047	19814
862.118	20254
861.189	20542
860.261	21065
859.332	21037
858.403	21535
857.473	21791
856.544	22630
855.615	22763
854.686	23470
853.756	24045
852.826	24969
851.897	25450
850.967	26557
850.037	27199
849.107	28478
848.177	29481
847.247	30621
846.317	31659
845.386	33031
844.456	34325
843.525	35645
842.595	36737
841.664	37336
840.733	38006
839.802	38676
838.871	39088
837.94	39027
837.009	38861
836.078	38518
835.147	38157
834.215	37303
833.284	36349
832.352	35808
831.42	34533
830.488	33735
829.556	32758
828.624	32224
827.692	31319
826.76	30280
825.828	29722
824.895	29192
823.963	28351
823.03	27975
822.098	27132
821.165	26733
820.232	26291
819.299	25844
818.366	25357
817.433	25133
816.5	24782
815.566	24525
814.633	24546
813.7	24443
812.766	24265
811.832	24070
810.898	23959
809.965	23684
809.031	23574
808.097	23511
807.162	23405
806.228	23311
805.294	23004
804.359	23124
803.425	23260
802.49	23263
801.555	23207
800.621	23254
799.686	23476
798.751	23878
797.816	24066
796.88	24686
795.945	25235
795.01	25924
794.074	26770
793.139	27670
792.203	28778
791.267	29668
790.331	30617
789.395	31561
788.459	31991
787.523	32693
786.587	33338
785.651	33187
784.714	33305
783.778	32893
782.841	32404
781.904	31655
780.968	30692
780.031	29137
779.094	28143
778.157	26839
777.22	25752
776.282	25085
775.345	24126
774.408	23504
773.47	23164
772.532	22646
771.595	22549
770.657	21940
769.719	21771
768.781	21698
767.843	21663
766.905	21382
765.966	21385
765.028	21281
764.089	21280
763.151	21120
762.212	20913
761.273	21130
760.334	20829
759.395	20881
758.456	20937
757.517	20940
756.578	20887
755.639	20910
754.699	20981
753.76	20892
752.82	20869
751.88	21050
750.941	21031
750.001	20893
749.061	21004
748.121	21167
747.18	21097
746.24	21350
745.3	21260
744.359	21477
743.419	21737
742.478	21845
741.537	22109
740.596	22440
739.655	22689
738.714	22786
737.773	23079
736.832	23309
735.891	23227
734.949	23415
734.008	23368
733.066	23319
732.124	23277
731.183	22976
730.241	22723
729.299	22637
728.357	22370
727.415	22093
726.472	21711
725.53	21451
724.587	21138
723.645	20954
722.702	20290
721.759	20129
720.817	19781
719.874	19480
718.931	19326
717.988	18901
717.044	18665
716.101	18604
715.158	18412
714.214	18151
713.27	17835
712.327	18052
711.383	17793
710.439	17858
709.495	17637
708.551	17499
707.607	17583
706.663	17414
705.718	17325
704.774	17364
703.829	17340
702.885	17066
701.94	17353
700.995	17134
700.05	17210
699.105	17034
698.16	16841
697.215	17181
696.269	17115
695.324	17169
694.378	17045
693.433	17261
692.487	17183
691.541	17266
690.595	17211
689.649	17216
688.703	17102
687.757	17240
686.811	17130
685.865	17190
684.918	17153
683.972	17078
683.025	17092
682.078	17140
681.131	17045
680.184	16974
679.237	16941
678.29	16797
677.343	16829
676.396	16648
675.448	16713
674.501	16655
673.553	16733
672.605	16368
671.658	16572
670.71	16680
669.762	16437
668.814	16698
667.865	16702
666.917	16641
665.969	16570
665.02	16751
664.072	16910
663.123	16831
662.174	16974
661.225	17260
660.276	17195
659.327	17199
658.378	17271
657.429	17267
656.48	17456
655.53	17547
654.581	17734
653.631	17703
652.681	17752
651.732	17786
650.782	17904
649.832	17939
648.882	18076
647.931	18177
646.981	18261
646.031	18508
645.08	18557
644.13	18725
643.179	18907
642.228	19027
641.277	19403
640.326	19480
639.375	19474
638.424	19597
637.473	20012
636.521	19964
635.57	20148
634.618	20183
633.667	20465
632.715	20507
631.763	20695
630.811	20696
629.859	20897
628.907	21044
627.955	21074
627.003	21319
626.05	21479
625.098	21459
624.145	20784
623.192	20503
622.239	20208
621.287	19495
620.334	19115
619.38	18656
618.427	18770
617.474	18522
616.521	18134
615.567	18254
614.614	17854
613.66	17888
612.706	17601
611.752	17463
610.798	17645
609.844	17408
608.89	17330
607.936	17450
606.982	17354
606.027	17490
605.073	17538
604.118	17464
603.163	17879
602.208	17972
601.253	18042
600.298	18337
599.343	18501
598.388	18789
597.433	19036
596.477	19507
595.522	20013
594.566	20736
593.61	21212
592.655	21900
591.699	22203
590.743	22701
589.787	22878
588.831	22931
587.874	22444
586.918	22342
585.961	22219
585.005	21865
584.048	21825
583.091	21278
582.134	21303
581.177	21377
580.22	21587
579.263	21979
578.306	22132
577.349	22206
576.391	22376
575.434	22715
574.476	22868
573.518	22760
572.56	22724
571.602	22516
570.644	22283
569.686	21876
568.728	21449
567.77	21045
566.811	20158
565.853	19931
564.894	19449
563.935	19024
562.977	18498
562.018	18194
561.059	17874
560.1	17579
559.14	17594
558.181	17397
557.222	17244
556.262	17080
555.303	16888
554.343	16835
553.383	16724
552.423	16868
551.463	16803
550.503	17008
549.543	17068
548.583	17044
547.622	16992
546.662	16677
545.701	16845
544.741	16711
543.78	16389
542.819	16256
541.858	15879
540.897	15590
539.936	15636
538.975	15260
538.013	15132
537.052	14900
536.09	14995
535.129	14808
534.167	14919
533.205	14856
532.243	14860
531.281	14930
530.319	14852
529.357	14970
528.394	14954
527.432	14951
526.469	15123
525.507	15171
524.544	15218
523.581	15173
522.618	15505
521.655	15357
520.692	15571
519.729	15589
518.766	15517
517.802	15594
516.839	15768
515.875	15736
514.911	15749
513.948	15848
512.984	15910
512.02	15739
511.056	16127
510.091	16264
509.127	16266
508.163	16343
507.198	16321
506.234	16722
505.269	16629
504.304	16916
503.339	17195
502.374	17635
501.409	17869
500.444	18325
499.479	18833
498.513	19511
497.548	20219
496.582	21416
495.617	22677
494.651	23909
493.685	24711
492.719	25778
491.753	26286
490.787	26484
489.821	25966
488.854	25286
487.888	24333
486.921	23276
485.955	22194
484.988	21168
484.021	20260
483.054	19522
482.087	18683
481.12	18341
480.153	17869
479.185	17507
478.218	17330
477.25	17173
476.283	16953
475.315	16955
474.347	17000
473.379	16870
472.411	17199
471.443	17235
470.475	17330
469.506	17375
468.538	17469
467.569	17635
466.601	17654
465.632	17775
464.663	17906
463.694	17858
462.725	17789
461.756	17876
460.787	17849
459.818	17620
458.848	17469
457.879	17351
456.909	17456
455.939	17127
454.969	16883
454	16986
453.029	16971
452.059	17094
451.089	17097
450.119	17208
449.148	17350
448.178	17535
447.207	17756
446.237	18340
445.266	18558
444.295	19307
443.324	19659
442.353	20439
441.382	20675
440.41	21287
439.439	21756
438.467	22157
437.496	22372
436.524	22392
435.552	22308
434.58	22289
433.608	22167
432.636	21723
431.664	21184
430.692	20658
429.719	19896
428.747	19318
427.774	18744
426.801	18165
425.829	17797
424.856	17485
423.883	17325
422.91	17107
421.936	17023
420.963	16909
419.99	16689
419.016	17165
418.043	17269
417.069	17307
416.095	17537
415.121	18131
414.147	18861
413.173	19482
412.199	20239
411.225	20792
410.25	21130
409.276	20594
408.301	19857
407.327	18957
406.352	17891
405.377	17053
404.402	16366
403.427	15902
402.452	15432
401.476	15241
400.501	15157
399.525	14951
398.55	14857
397.574	14840
396.598	14804
395.622	14872
394.646	14839
393.67	14840
392.694	14970
391.718	14961
390.741	15040
389.765	15172
388.788	15266
387.812	15303
386.835	15561
385.858	15706
384.881	15738
383.904	15699
382.927	15562
381.949	15767
380.972	15748
379.994	15661
379.017	15507
378.039	15465
377.061	15399
376.083	15087
375.106	14990
374.127	14882
373.149	14803
372.171	14637
371.193	14731
370.214	14699
369.235	14630
368.257	14580
367.278	14672
366.299	14705
365.32	14800
364.341	14757
363.362	15054
362.382	15102
361.403	15299
360.423	15477
359.444	15837
358.464	15963
357.484	16237
356.504	16441
355.524	16281
354.544	16145
353.564	15894
352.584	15712
351.603	15266
350.623	14851
349.642	14569
348.662	14230
347.681	14038
346.7	13856
345.719	13638
344.738	13572
343.756	13483
342.775	13236
341.794	13285
340.812	13393
339.831	13262
338.849	13413
337.867	13343
336.885	13530
335.903	13713
334.921	13693
333.939	13574
332.956	13699
331.974	13793
330.991	13798
330.009	13765
329.026	13658
328.043	13588
327.06	13607
326.077	13603
325.094	13451
324.111	13389
323.128	13274
322.144	13296
321.161	13374
320.177	13354
319.193	13446
318.209	13607
317.225	14108
316.241	14235
315.257	14640
314.273	15160
313.289	15656
312.304	16108
311.32	16554
310.335	16896
309.35	17269
308.365	17355
307.38	17836
306.395	17729
305.41	18252
304.425	18564
303.44	18970
302.454	19376
301.468	19747
300.483	20328
299.497	20664
298.511	21079
297.525	21173
296.539	21300
295.553	21345
294.567	21073
293.58	20860
292.594	20364
291.607	19890
290.62	19307
289.634	19151
288.647	18881
287.66	18511
286.673	18275
285.686	17775
284.698	17416
283.711	16988
282.723	16452
281.736	16261
280.748	16119
279.76	15774
278.772	15745
277.784	15884
276.796	15873
275.808	16209
274.82	16500
273.831	16702
272.843	17085
271.854	17364
270.865	18008
269.877	18668
268.888	19043
267.899	19666
266.909	20133
265.92	20857
264.931	21454
263.941	21871
262.952	22573
261.962	22890
260.973	22839
259.983	22942
258.993	22549
258.003	21912
257.013	21430
256.022	20882
255.032	20378
254.041	19599
253.051	18810
252.06	18164
251.069	17572
250.079	16975
249.088	16274
248.097	15746
247.105	15320
246.114	15333
245.123	15002
244.131	15116
243.14	15393
242.148	15663
241.156	15933
240.164	16544
239.172	17285
238.18	18006
237.188	18472
236.196	18760
235.203	18809
234.211	18411
233.218	17671
232.225	17024
231.233	16264
230.24	15570
229.247	15215
228.253	14649
227.26	14452
226.267	13966
225.273	13798
224.28	13569
223.286	13653
222.293	13686
221.299	13664
220.305	13713
219.311	13715
218.317	13479
217.322	13556
216.328	13454
215.333	13215
214.339	13285
213.344	13289
212.349	13260
211.355	13555
210.36	13516
209.365	13634
208.369	14007
207.374	14160
206.379	14540
205.383	14985
204.388	15421
203.392	15872
202.396	16534
201.4	17159
200.404	17766
199.408	18648
198.412	19527
197.416	20060
196.419	20635
195.423	21353
194.426	21439
193.429	21578
192.432	21565
191.435	21658
190.438	21267
189.441	21299
188.444	21174
187.447	20516
186.449	19984
185.452	19406
184.454	18485
183.456	17787
182.458	17007
181.46	16173
180.462	15604
179.464	15298
178.466	14719
177.467	14398
176.469	14091
175.47	13963
174.472	13832
173.473	13928
172.474	13908
171.475	13766
170.476	13925
169.477	14048
168.477	14177
167.478	14490
166.478	15001
165.479	15824
164.479	17192
163.479	18787
162.479	19920
161.479	20729
160.479	20637
159.479	19323
158.478	17902
157.478	16915
156.477	15933
155.477	15533
154.476	15435
153.475	15442
152.474	16120
151.473	17214
150.472	18636
149.471	20065
148.469	21698
147.468	22723
146.466	23100
145.464	22596
144.463	21774
143.461	21075
142.459	20542
141.457	20259
140.454	20565
139.452	20232
138.45	19610
137.447	18633
136.444	17282
135.442	16203
134.439	15548
133.436	15105
132.433	14663
131.43	14508
130.426	14176
129.423	13954
128.419	13875
127.416	14068
126.412	14629
125.408	15571
124.405	16501
123.401	17202
122.396	17051
121.392	16476
120.388	15911
119.383	15433
118.379	15415
117.374	15411
116.37	15284
115.365	15408
114.36	15675
113.355	15997
112.35	16938
111.344	18187
110.339	20268
109.334	21690
108.328	22264
107.322	21715
106.317	20443
105.311	19135
104.305	18511
103.299	18375
102.292	18013
101.286	17878
100.28	17766
99.273	17470
98.267	17323
97.26	17514
96.253	18056
95.246	18630
94.239	18895
93.232	19146
92.225	18991
91.217	19007
90.21	19124
89.202	19442
88.195	20099
87.187	20474
86.179	21249
85.171	22007
84.163	21785
83.155	20809
82.146	20591
81.138	20309
80.13	20460
79.121	21036
78.112	20986
77.103	20690
76.095	20371
75.085	19965
74.076	19480
73.067	18982
72.058	18196
71.048	17481
70.039	17133
69.029	16842
68.019	16312
67.009	16115
66	15876
