# Supplementary material for: Data on vibrational spectra of the langasites Ln3CrGe3Be2O14 (Ln = La, Pr, Nd) and ab initio calculations
Source: Data Brief. 2019 Dec 16;28:104889. doi: 10.1016/j.dib.2019.104889 (PMC6939064; doi:10.1016/j.dib.2019.104889)
Supplement: Multimedia component 1 [file mmc1.zip › Supplementary Data/Pr_abinit.xlsx]

## Sheet: Лист1
symm.	freq. IR int.	Raman int.
	(cm-1) (km/mol)	(arb.un.)
A1	127		47
A1	215.2		14
A1	284.3		80
A1	297.1		54
A1	401.5		102
A1	565.4		130
A1	587.2		70
A1	785.7		485
A1	817.6		90
A1	843		1000
A2	82.9	287
A2	130.5	80
A2	150	32
A2	216	9
A2	286.2	334
A2	336.9	970
A2	398.1	158
A2	502.8	125
A2	583.5	304
A2	734.5	1786
A2	821.2	2022
A2	823	2
E	96.4	521	93
E	108.1	8	61
E	141.1	270	118
E	164.3	312	106
E	194.2	255	280
E	235.4	126	81
E	243	577	9
E	265.3	435	496
E	293.7	281	163
E	327.1	0.4	1
E	347.9	147	121
E	378.4	613	172
E	430.6	308	248
E	458.6	366	78
E	484.8	11	248
E	537.6	2199	117
E	631.8	1220	29
E	667.6	16	14
E	720.7	2196	76
E	734.8	898	147
E	785.6	51	194
E	812.6	92	1
