# Supplementary material for: Data on vibrational spectra of the langasites Ln3CrGe3Be2O14 (Ln = La, Pr, Nd) and ab initio calculations
Source: Data Brief. 2019 Dec 16;28:104889. doi: 10.1016/j.dib.2019.104889 (PMC6939064; doi:10.1016/j.dib.2019.104889)
Supplement: Multimedia component 1 [file mmc1.zip › Supplementary Data/Pr_displ.xlsx]

## Sheet: Лист1
freq.	Pr	Cr	Ge	Be	O1	O2	O3
83	0.01603	0.00857	0.01572	0.01222	0.01349	0.04602	0.01714
96	0.03583	0.01441	0.00931	0.00633	0.01859	0.01095	0.01615
108	0.03546	0.00097	0.01249	0.00607	0.00914	0.01191	0.0128
127	0.02376	0	0.00905	0.00434	0.00513	0.00736	0.00536
131	0.00789	0.02678	0.01248	0.01297	0.01376	0.01699	0.03592
141	0.01797	0.00457	0.02488	0.01121	0.00868	0.0291	0.03168
150	0.02042	0.00206	0.01229	0.00191	0.00339	0.00554	0.01119
164	0.01205	0.0124	0.02169	0.01669	0.00978	0.01902	0.02872
194	0.00669	0.01259	0.01558	0.00916	0.018	0.02193	0.03863
215	0.00455	0	0.02037	0.0036	0.0028	0.01478	0.01896
216	0.00937	0.01016	0.01429	0.00228	0.0063	0.01037	0.02432
235	0.01088	0.00368	0.02342	0.0102	0.01182	0.0237	0.02005
243	0.00337	0.02219	0.01047	0.01647	0.04225	0.01611	0.01681
265	0.00526	0.00605	0.01256	0.01772	0.04722	0.01479	0.01557
284	0.00185	0	0.00427	0.02519	0.029	0.02746	0.00512
286	0.00393	0.01048	0.01559	0.01323	0.01233	0.01857	0.01062
294	0.00155	0.00891	0.01363	0.00821	0.02004	0.0203	0.02964
297	0.00228	0	0.00147	0.01461	0.01709	0.02631	0.01809
327	0.0036	0.02196	0.00654	0.0153	0.03073	0.01189	0.02119
337	0.00436	0.00482	0.00484	0.02244	0.02678	0.02283	0.00619
348	0.00238	0.00612	0.00954	0.00603	0.02165	0.02653	0.02455
378	0.00116	0.00434	0.0069	0.01197	0.00981	0.03721	0.00945
398	0.0017	0.03053	0.00863	0.00651	0.00561	0.00509	0.0122
401	0.00093	0	0.00852	0.01021	0.01254	0.01307	0.02149
431	0.00049	0.00863	0.00094	0.00773	0.0045	0.02961	0.02259
459	0.00105	0.00837	0.00665	0.0049	0.01128	0.02815	0.01766
485	0.00055	0.00526	0.00278	0.00535	0.00875	0.02244	0.02797
503	0.00064	0.01127	0.0032	0.00614	0.01074	0.00494	0.02313
538	0.00052	0.01413	0.00404	0.0216	0.00514	0.01313	0.02537
565	0.00069	0	0.00101	0.01159	0.01857	0.01192	0.01826
583	0.00072	0.00407	0.00379	0.00974	0.02694	0.01625	0.00584
587	0.00101	0	0	0.00815	0.02064	0.01299	0.01641
632	0.00065	0.00036	0.00294	0.04728	0.00908	0.00891	0.00789
668	0.00024	0.00356	0.00391	0.04197	0.01019	0.01081	0.0115
721	0.00025	0.00012	0.00697	0.008	0.00287	0.02007	0.01949
734.5	0.00013	0.0028	0.00573	0.00206	0.00243	0.00338	0.01959
734.8	0.00013	0.00031	0.00614	0.00782	0.00075	0.02807	0.00436
785.6	0.00013	0.00062	0.00719	0.00609	0.00191	0.00493	0.02655
785.7	5e-05	0	0.00294	0.0109	0.00328	0.00197	0.01996
813	0.00081	0.00287	0.00067	0.01837	0.00328	0.01879	0.01898
818	7e-05	0	0.00275	0.03249	0.01275	0.01213	0.0036
821	0.00037	0.00058	0.00233	0.03858	0.01392	0.00841	0.00046
823	0.0005	0.00042	0.00382	0.01789	0.00561	0.01779	0.0023
843	0.00021	0	0.00222	0.02455	0.00931	0.01576	0.00398
