# Supplementary material for: Data on vibrational spectra of the langasites Ln3CrGe3Be2O14 (Ln = La, Pr, Nd) and ab initio calculations
Source: Data Brief. 2019 Dec 16;28:104889. doi: 10.1016/j.dib.2019.104889 (PMC6939064; doi:10.1016/j.dib.2019.104889)
Supplement: Multimedia component 1 [file mmc1.zip › Supplementary Data/Pr_IR.xlsx]

## Sheet: Лист1
29.5698	0.07837
30.2126	0.05771
30.8554	0.05062
31.4982	0.05096
32.141	0.04872
32.7838	0.04714
33.4265	0.05551
34.0693	0.06831
34.7121	0.07165
35.3549	0.06521
35.9977	0.05922
36.6405	0.05722
37.2833	0.05223
37.926	0.04168
38.5688	0.03147
39.2116	0.02549
39.8544	0.02441
40.4972	0.02961
41.14	0.03959
41.7828	0.04526
42.4255	0.0406
43.0683	0.03271
43.7111	0.03012
44.3539	0.03004
44.9967	0.02665
45.6395	0.02376
46.2822	0.02711
46.925	0.0342
47.5678	0.04007
48.2106	0.045
48.8534	0.05082
49.4962	0.05524
50.139	0.05543
50.7817	0.05248
51.4245	0.04859
52.0673	0.04405
52.7101	0.03908
53.3529	0.03559
53.9957	0.03562
54.6384	0.04019
55.2812	0.04928
55.924	0.06132
56.5668	0.07257
57.2096	0.07921
57.8524	0.08059
58.4952	0.07831
59.1379	0.07324
59.7807	0.06617
60.4235	0.05984
61.0663	0.05777
61.7091	0.06135
62.3519	0.06912
62.9947	0.07859
63.6374	0.08849
64.2802	0.09857
64.923	0.10726
65.5658	0.11183
66.2086	0.11212
66.8513	0.11121
67.4941	0.11051
68.1369	0.10803
68.7797	0.10378
69.4225	0.10212
70.0653	0.10692
70.7081	0.11787
71.3508	0.13122
71.9936	0.14305
72.6364	0.15153
73.2792	0.15713
73.922	0.16078
74.5648	0.16242
75.2076	0.16185
75.8503	0.15994
76.4931	0.15844
77.1359	0.15968
77.7787	0.16574
78.4215	0.17611
79.0643	0.18724
79.707	0.19673
80.3498	0.20591
80.9926	0.21566
81.6354	0.22376
82.2782	0.22784
82.921	0.22839
83.5638	0.22808
84.2065	0.2294
84.8493	0.23307
85.4921	0.2383
86.1349	0.24448
86.7777	0.25179
87.4205	0.2593
88.0632	0.2653
88.706	0.26993
89.3488	0.27414
89.9916	0.27625
90.6344	0.27397
91.2772	0.26848
91.92	0.26266
92.5627	0.25754
93.2055	0.25325
93.8483	0.2505
94.4911	0.24952
95.1339	0.24961
95.7767	0.2505
96.4194	0.25233
97.0622	0.25411
97.705	0.25413
98.3478	0.25171
98.9906	0.24717
99.6334	0.24091
100.276	0.23339
100.919	0.2251
101.562	0.21583
102.205	0.20487
102.847	0.1926
103.49	0.18051
104.133	0.16932
104.776	0.15857
105.418	0.14807
106.061	0.13895
106.704	0.13348
107.347	0.13424
107.99	0.1416
108.632	0.15067
109.275	0.15252
109.918	0.14253
110.561	0.12579
111.204	0.11044
111.846	0.10044
112.489	0.09524
113.132	0.09241
113.775	0.09009
114.417	0.08799
115.06	0.08643
115.703	0.08552
116.346	0.08551
116.989	0.08717
117.631	0.09122
118.274	0.09745
118.917	0.10468
119.56	0.11179
120.202	0.11843
120.845	0.12462
121.488	0.13013
122.131	0.13488
122.774	0.13934
123.416	0.14426
124.059	0.15032
124.702	0.15808
125.345	0.16742
125.988	0.17744
126.63	0.18733
127.273	0.19709
127.916	0.20685
128.559	0.21652
129.201	0.22634
129.844	0.23675
130.487	0.24752
131.13	0.25779
131.773	0.26697
132.415	0.27525
133.058	0.28309
133.701	0.2904
134.344	0.29661
134.987	0.30092
135.629	0.30231
136.272	0.30029
136.915	0.29614
137.558	0.2922
138.2	0.2895
138.843	0.28723
139.486	0.28443
140.129	0.28121
140.772	0.27815
141.414	0.27495
142.057	0.27046
142.7	0.26364
143.343	0.2537
143.986	0.24006
144.628	0.22363
145.271	0.2075
145.914	0.19487
146.557	0.18704
147.199	0.18368
147.842	0.1838
148.485	0.18573
149.128	0.18746
149.771	0.18777
150.413	0.18649
151.056	0.1839
151.699	0.18066
152.342	0.17798
152.985	0.17689
153.627	0.17758
154.27	0.18007
154.913	0.18489
155.556	0.19248
156.198	0.2023
156.841	0.21323
157.484	0.22449
158.127	0.23545
158.77	0.24506
159.412	0.25262
160.055	0.25871
160.698	0.26444
161.341	0.27029
161.983	0.27616
162.626	0.28221
163.269	0.289
163.912	0.29682
164.555	0.30498
165.197	0.3122
165.84	0.31754
166.483	0.32057
167.126	0.32053
167.769	0.31629
168.411	0.30739
169.054	0.29474
169.697	0.27934
170.34	0.26117
170.982	0.24019
171.625	0.21809
172.268	0.19773
172.911	0.18129
173.554	0.16975
174.196	0.16293
174.839	0.15957
175.482	0.15802
176.125	0.15739
176.768	0.15791
177.41	0.16012
178.053	0.16415
178.696	0.16972
179.339	0.17666
179.981	0.18495
180.624	0.194
181.267	0.20271
181.91	0.2106
182.553	0.21819
183.195	0.2257
183.838	0.23222
184.481	0.23715
185.124	0.2413
185.767	0.24548
186.409	0.24905
187.052	0.2514
187.695	0.25343
188.338	0.25585
188.98	0.25752
189.623	0.25699
190.266	0.25448
190.909	0.25066
191.552	0.24516
192.194	0.23778
192.837	0.22951
193.48	0.22161
194.123	0.21452
194.766	0.20809
195.408	0.20228
196.051	0.1972
196.694	0.19304
197.337	0.18996
197.979	0.18775
198.622	0.18574
199.265	0.18333
199.908	0.18058
200.551	0.1782
201.193	0.17688
201.836	0.17681
202.479	0.17776
203.122	0.17945
203.765	0.18169
204.407	0.18439
205.05	0.18727
205.693	0.18997
206.336	0.19218
206.978	0.19382
207.621	0.19502
208.264	0.19619
208.907	0.1979
209.55	0.20046
210.192	0.20391
210.835	0.20813
211.478	0.21289
212.121	0.21774
212.763	0.22236
213.406	0.2269
214.049	0.23165
214.692	0.23637
215.335	0.2405
215.977	0.24402
216.62	0.24767
217.263	0.252
217.906	0.25664
218.549	0.26106
219.191	0.26525
219.834	0.26915
220.477	0.27241
221.12	0.27488
221.762	0.27693
222.405	0.27874
223.048	0.28032
223.691	0.28211
224.334	0.28473
224.976	0.28844
225.619	0.29308
226.262	0.29821
226.905	0.30307
227.548	0.30718
228.19	0.31106
228.833	0.31542
229.476	0.32008
230.119	0.3244
230.761	0.32834
231.404	0.33249
232.047	0.3373
232.69	0.34253
233.333	0.34738
233.975	0.35106
234.618	0.35361
235.261	0.35587
235.904	0.35838
236.547	0.36102
237.189	0.36364
237.832	0.3664
238.475	0.3696
239.118	0.37343
239.76	0.37787
240.403	0.38247
241.046	0.38679
241.689	0.39102
242.332	0.39554
242.974	0.40034
243.617	0.40519
244.26	0.40982
244.903	0.41357
245.546	0.41586
246.188	0.41685
246.831	0.41696
247.474	0.41574
248.117	0.41259
248.759	0.40787
249.402	0.40223
250.045	0.39541
250.688	0.38707
251.331	0.37811
251.973	0.36995
252.616	0.36311
253.259	0.35744
253.902	0.35302
254.545	0.35004
255.187	0.34845
255.83	0.34828
256.473	0.34973
257.116	0.35247
257.758	0.35573
258.401	0.35929
259.044	0.36336
259.687	0.36752
260.33	0.37091
260.972	0.37324
261.615	0.37458
262.258	0.37487
262.901	0.3744
263.543	0.37402
264.186	0.3742
264.829	0.37428
265.472	0.37306
266.115	0.37003
266.757	0.36624
267.4	0.36317
268.043	0.36062
268.686	0.35684
269.329	0.35131
269.971	0.34577
270.614	0.34171
271.257	0.33861
271.9	0.33536
272.542	0.3319
273.185	0.32903
273.828	0.32772
274.471	0.32843
275.114	0.33055
275.756	0.33287
276.399	0.3351
277.042	0.33792
277.685	0.34159
278.328	0.34549
278.97	0.34922
279.613	0.35316
280.256	0.35786
280.899	0.36339
281.541	0.3691
282.184	0.37413
282.827	0.37828
283.47	0.38212
284.113	0.386
284.755	0.38973
285.398	0.39339
286.041	0.39723
286.684	0.40078
287.327	0.40307
287.969	0.40428
288.612	0.40573
289.255	0.40776
289.898	0.40907
290.54	0.40936
291.183	0.4107
291.826	0.41466
292.469	0.41979
293.112	0.42397
293.754	0.42796
294.397	0.43338
295.04	0.43891
295.683	0.44201
296.326	0.44313
296.968	0.44439
297.611	0.44576
298.254	0.44603
298.897	0.44523
299.539	0.44338
300.182	0.43937
300.825	0.43356
301.468	0.42834
302.111	0.42445
302.753	0.41998
303.396	0.41361
304.039	0.40607
304.682	0.39825
305.325	0.39033
305.967	0.38241
306.61	0.37446
307.253	0.36636
307.896	0.35851
308.538	0.35117
309.181	0.34384
309.824	0.33635
310.467	0.32972
311.11	0.32461
311.752	0.3205
312.395	0.317
313.038	0.3145
313.681	0.31308
314.323	0.31223
314.966	0.31169
315.609	0.31153
316.252	0.31171
316.895	0.31233
317.537	0.31374
318.18	0.31583
318.823	0.31796
319.466	0.31982
320.109	0.32176
320.751	0.32439
321.394	0.32807
322.037	0.33238
322.68	0.33626
323.322	0.33918
323.965	0.34178
324.608	0.34491
325.251	0.34852
325.894	0.35193
326.536	0.35458
327.179	0.35658
327.822	0.35901
328.465	0.36307
329.108	0.36845
329.75	0.37348
330.393	0.37709
331.036	0.37987
331.679	0.38293
332.321	0.38684
332.964	0.39168
333.607	0.39706
334.25	0.40199
334.893	0.4057
335.535	0.40853
336.178	0.41149
336.821	0.41502
337.464	0.41902
338.107	0.42353
338.749	0.42843
339.392	0.43264
340.035	0.43523
340.678	0.43754
341.32	0.44178
341.963	0.44772
342.606	0.45271
343.249	0.45562
343.892	0.45786
344.534	0.46058
345.177	0.46384
345.82	0.46781
346.463	0.47255
347.106	0.47714
347.748	0.48122
348.391	0.48574
349.034	0.4907
349.677	0.49414
350.319	0.49469
350.962	0.49338
351.605	0.492
352.248	0.49134
352.891	0.49098
353.533	0.4899
354.176	0.48774
354.819	0.4854
355.462	0.48394
356.105	0.4831
356.747	0.48167
357.39	0.47897
358.033	0.47617
358.676	0.47547
359.318	0.4769
359.961	0.4773
360.604	0.47468
361.247	0.47126
361.89	0.46931
362.532	0.46751
363.175	0.46418
363.818	0.4603
364.461	0.45705
365.103	0.45406
365.746	0.45138
366.389	0.44951
367.032	0.4479
367.675	0.44594
368.317	0.4444
368.96	0.44391
369.603	0.44402
370.246	0.44459
370.889	0.44563
371.531	0.44597
372.174	0.44486
372.817	0.44384
373.46	0.44445
374.102	0.44607
374.745	0.44783
375.388	0.45017
376.031	0.45271
376.674	0.45371
377.316	0.45343
377.959	0.45404
378.602	0.45567
379.245	0.45661
379.888	0.45731
380.53	0.45893
381.173	0.45986
381.816	0.45938
382.459	0.46117
383.101	0.46716
383.744	0.47244
384.387	0.47184
385.03	0.4681
385.673	0.4663
386.315	0.46605
386.958	0.4646
387.601	0.463
388.244	0.46348
388.887	0.46433
389.529	0.4621
390.172	0.45627
390.815	0.44869
391.458	0.44134
392.1	0.43583
392.743	0.43241
393.386	0.4291
394.029	0.42445
394.672	0.41994
395.314	0.41766
395.957	0.41768
396.6	0.41915
397.243	0.42182
397.886	0.42532
398.528	0.42901
399.171	0.43272
399.814	0.43832
400.457	0.44399
401.099	0.4498
401.742	0.45518
402.385	0.45827
403.028	0.45878
403.671	0.45962
404.313	0.46263
404.956	0.4654
405.599	0.46491
406.242	0.46202
406.885	0.45906
407.527	0.45532
408.17	0.44923
408.813	0.44148
409.456	0.43475
410.098	0.42983
410.741	0.42503
411.384	0.41899
412.027	0.41273
412.67	0.40804
413.312	0.40484
413.955	0.40202
414.598	0.39934
415.241	0.39704
415.883	0.39505
416.526	0.39371
417.169	0.39357
417.812	0.39418
418.455	0.39426
419.097	0.39458
419.74	0.39635
420.383	0.399
421.026	0.40108
421.669	0.40304
422.311	0.4067
422.954	0.41147
423.597	0.41589
424.24	0.41972
424.882	0.42373
425.525	0.42769
426.168	0.43088
426.811	0.43494
427.454	0.44069
428.096	0.44734
428.739	0.45203
429.382	0.45453
430.025	0.45667
430.668	0.45999
431.31	0.46367
431.953	0.46537
432.596	0.46314
433.239	0.45718
433.881	0.44932
434.524	0.44192
435.167	0.43531
435.81	0.42899
436.453	0.42214
437.095	0.41384
437.738	0.403
438.381	0.38951
439.024	0.37498
439.667	0.36134
440.309	0.35037
440.952	0.34239
441.595	0.33668
442.238	0.33237
442.88	0.32892
443.523	0.32598
444.166	0.32308
444.809	0.32119
445.452	0.32156
446.094	0.32424
446.737	0.32792
447.38	0.33171
448.023	0.33617
448.666	0.34144
449.308	0.34723
449.951	0.35304
450.594	0.35905
451.237	0.36594
451.879	0.37415
452.522	0.38301
453.165	0.39093
453.808	0.39757
454.451	0.40464
455.093	0.41321
455.736	0.42228
456.379	0.43022
457.022	0.43711
457.664	0.44416
458.307	0.45222
458.95	0.46027
459.593	0.46592
460.236	0.46812
460.878	0.46863
461.521	0.46899
462.164	0.46867
462.807	0.46682
463.45	0.46294
464.092	0.45658
464.735	0.448
465.378	0.43952
466.021	0.43188
466.663	0.42237
467.306	0.40957
467.949	0.39606
468.592	0.3842
469.235	0.37358
469.877	0.36346
470.52	0.35395
471.163	0.34415
471.806	0.33341
472.449	0.32302
473.091	0.31482
473.734	0.30829
474.377	0.30217
475.02	0.29694
475.662	0.29339
476.305	0.29125
476.948	0.28897
477.591	0.28608
478.234	0.2826
478.876	0.27956
479.519	0.27808
480.162	0.27867
480.805	0.28062
481.448	0.28246
482.09	0.28381
482.733	0.28482
483.376	0.28586
484.019	0.28677
484.661	0.28765
485.304	0.2895
485.947	0.29327
486.59	0.29855
487.233	0.3033
487.875	0.30649
488.518	0.30915
489.161	0.3126
489.804	0.31615
490.447	0.31897
491.089	0.32185
491.732	0.32587
492.375	0.33077
493.018	0.33568
493.66	0.34083
494.303	0.346
494.946	0.35085
495.589	0.35524
496.232	0.35948
496.874	0.36347
497.517	0.36742
498.16	0.37266
498.803	0.37937
499.446	0.38646
500.088	0.39297
500.731	0.39918
501.374	0.40513
502.017	0.4106
502.659	0.41639
503.302	0.42309
503.945	0.43013
504.588	0.43662
505.231	0.44319
505.873	0.45003
506.516	0.4562
507.159	0.46111
507.802	0.4654
508.445	0.46944
509.087	0.47252
509.73	0.47424
510.373	0.47449
511.016	0.47329
511.658	0.47027
512.301	0.46575
512.944	0.45981
513.587	0.45289
514.23	0.44595
514.872	0.43978
515.515	0.43512
516.158	0.43158
516.801	0.42907
517.443	0.42735
518.086	0.42624
518.729	0.42554
519.372	0.42526
520.015	0.42565
520.657	0.42701
521.3	0.42924
521.943	0.43234
522.586	0.43622
523.229	0.44058
523.871	0.44495
524.514	0.44912
525.157	0.45287
525.8	0.45653
526.442	0.46032
527.085	0.46476
527.728	0.46982
528.371	0.47542
529.014	0.4812
529.656	0.4868
530.299	0.49202
530.942	0.49662
531.585	0.50091
532.228	0.5051
532.87	0.50978
533.513	0.51496
534.156	0.52061
534.799	0.52633
535.441	0.53189
536.084	0.53717
536.727	0.54197
537.37	0.54629
538.013	0.55025
538.655	0.55439
539.298	0.55908
539.941	0.56443
540.584	0.57019
541.227	0.57601
541.869	0.58167
542.512	0.58685
543.155	0.59161
543.798	0.59608
544.44	0.60086
545.083	0.60634
545.726	0.61267
546.369	0.61974
547.012	0.62715
547.654	0.63468
548.297	0.64192
548.94	0.64891
549.583	0.65566
550.226	0.66237
550.868	0.66903
551.511	0.67564
552.154	0.68223
552.797	0.68838
553.439	0.69382
554.082	0.69794
554.725	0.70082
555.368	0.70249
556.011	0.70299
556.653	0.70243
557.296	0.70096
557.939	0.69904
558.582	0.69667
559.225	0.69378
559.867	0.68999
560.51	0.68516
561.153	0.67931
561.796	0.67274
562.438	0.66582
563.081	0.65877
563.724	0.65174
564.367	0.64484
565.01	0.63806
565.652	0.63123
566.295	0.62387
566.938	0.61583
567.581	0.60705
568.223	0.59795
568.866	0.58879
569.509	0.57997
570.152	0.57139
570.795	0.56292
571.437	0.55416
572.08	0.54501
572.723	0.53542
573.366	0.52531
574.009	0.51497
574.651	0.50463
575.294	0.49489
575.937	0.48571
576.58	0.47703
577.222	0.46858
577.865	0.46032
578.508	0.45219
579.151	0.44417
579.794	0.43642
580.436	0.42909
581.079	0.42265
581.722	0.41698
582.365	0.41193
583.008	0.407
583.65	0.4018
584.293	0.39608
584.936	0.38934
585.579	0.38168
586.221	0.37319
586.864	0.36424
587.507	0.35508
588.15	0.34579
588.793	0.33644
589.435	0.3268
590.078	0.31681
590.721	0.30641
591.364	0.29586
592.007	0.2854
592.649	0.27565
593.292	0.26713
593.935	0.26006
594.578	0.2545
595.22	0.25012
595.863	0.24676
596.506	0.24412
597.149	0.2422
597.792	0.24103
598.434	0.24089
599.077	0.24212
599.72	0.24485
600.363	0.24909
601.006	0.25445
601.648	0.26064
602.291	0.26714
602.934	0.27377
603.577	0.28046
604.219	0.28735
604.862	0.2948
605.505	0.30297
606.148	0.31205
606.791	0.32168
607.433	0.33162
608.076	0.34136
608.719	0.35069
609.362	0.35953
610.004	0.368
610.647	0.37651
611.29	0.38526
611.933	0.39454
612.576	0.40417
613.218	0.41403
613.861	0.42372
614.504	0.43302
615.147	0.44182
615.79	0.45008
616.432	0.45817
617.075	0.46628
617.718	0.47481
618.361	0.48368
619.003	0.49281
619.646	0.50194
620.289	0.51075
620.932	0.51909
621.575	0.52677
622.217	0.53408
622.86	0.54123
623.503	0.54879
624.146	0.55676
624.789	0.56512
625.431	0.57353
626.074	0.58165
626.717	0.58929
627.36	0.59607
628.002	0.6021
628.645	0.60747
629.288	0.61257
629.931	0.61731
630.574	0.62159
631.216	0.62502
631.859	0.62725
632.502	0.62805
633.145	0.62706
633.788	0.62445
634.43	0.62038
635.073	0.61546
635.716	0.61002
636.359	0.60421
637.001	0.59808
637.644	0.59143
638.287	0.58413
638.93	0.57592
639.573	0.56682
640.215	0.55689
640.858	0.54649
641.501	0.53601
642.144	0.52561
642.787	0.51537
643.429	0.50506
644.072	0.49456
644.715	0.48362
645.358	0.47208
646	0.45994
646.643	0.44745
647.286	0.43518
647.929	0.42339
648.572	0.41235
649.214	0.40185
649.857	0.39174
650.5	0.38169
651.143	0.37171
651.785	0.36183
652.428	0.35238
653.071	0.34373
653.714	0.33606
654.357	0.32962
654.999	0.32434
655.642	0.32012
656.285	0.31658
656.928	0.31343
657.571	0.31056
658.213	0.30791
658.856	0.30571
659.499	0.30409
660.142	0.30321
660.784	0.30284
661.427	0.30281
662.07	0.30268
662.713	0.30219
663.356	0.30126
663.998	0.29997
664.641	0.29871
665.284	0.2978
665.927	0.29804
666.57	0.29962
667.212	0.30252
667.855	0.30584
668.498	0.30924
669.141	0.31256
669.783	0.31605
670.426	0.31976
671.069	0.32377
671.712	0.32841
672.355	0.33372
672.997	0.33969
673.64	0.34603
674.283	0.35244
674.926	0.35874
675.569	0.3646
676.211	0.37014
676.854	0.3755
677.497	0.38112
678.14	0.3872
678.782	0.39381
679.425	0.40085
680.068	0.40797
680.711	0.41498
681.354	0.42153
681.996	0.42766
682.639	0.43345
683.282	0.43918
683.925	0.44517
684.568	0.45156
685.21	0.45843
685.853	0.46545
686.496	0.47241
687.139	0.47896
687.781	0.48505
688.424	0.49068
689.067	0.49611
689.71	0.50169
690.353	0.50757
690.995	0.51381
691.638	0.52019
692.281	0.52655
692.924	0.53248
693.567	0.53777
694.209	0.54233
694.852	0.54621
695.495	0.54983
696.138	0.55345
696.78	0.55759
697.423	0.56222
698.066	0.5673
698.709	0.57254
699.352	0.57776
699.994	0.58286
700.637	0.58778
701.28	0.59272
701.923	0.59784
702.566	0.60349
703.208	0.60959
703.851	0.61605
704.494	0.62258
705.137	0.62881
705.779	0.63459
706.422	0.6397
707.065	0.64454
707.708	0.64929
708.351	0.65433
708.993	0.65964
709.636	0.66519
710.279	0.67087
710.922	0.67651
711.564	0.682
712.207	0.68708
712.85	0.69175
713.493	0.6961
714.136	0.70052
714.778	0.70526
715.421	0.7104
716.064	0.71584
716.707	0.72135
717.35	0.72677
717.992	0.73178
718.635	0.73646
719.278	0.7409
719.921	0.7454
720.563	0.75018
721.206	0.75531
721.849	0.76078
722.492	0.76632
723.135	0.77175
723.777	0.77687
724.42	0.78151
725.063	0.7856
725.706	0.78912
726.349	0.79233
726.991	0.79533
727.634	0.79809
728.277	0.80025
728.92	0.80162
729.562	0.802
730.205	0.80147
730.848	0.80016
731.491	0.79838
732.134	0.7967
732.776	0.79547
733.419	0.7952
734.062	0.79607
734.705	0.79814
735.348	0.80126
735.99	0.80517
736.633	0.80976
737.276	0.81491
737.919	0.82061
738.561	0.82682
739.204	0.83355
739.847	0.84044
740.49	0.8472
741.133	0.85323
741.775	0.85832
742.418	0.86231
743.061	0.86501
743.704	0.86652
744.347	0.8669
744.989	0.86653
745.632	0.8655
746.275	0.8638
746.918	0.86115
747.56	0.85742
748.203	0.85256
748.846	0.84666
749.489	0.83994
750.132	0.83259
750.774	0.82494
751.417	0.81714
752.06	0.80926
752.703	0.80121
753.346	0.79275
753.988	0.78378
754.631	0.77431
755.274	0.76447
755.917	0.75439
756.559	0.74437
757.202	0.73467
757.845	0.7254
758.488	0.71645
759.131	0.70762
759.773	0.69881
760.416	0.68992
761.059	0.68107
761.702	0.67236
762.344	0.66401
762.987	0.65611
763.63	0.64871
764.273	0.64187
764.916	0.63539
765.558	0.62914
766.201	0.62289
766.844	0.61669
767.487	0.61059
768.13	0.60479
768.772	0.59944
769.415	0.59464
770.058	0.59043
770.701	0.5867
771.343	0.58337
771.986	0.58019
772.629	0.57704
773.272	0.57389
773.915	0.57081
774.557	0.56796
775.2	0.56545
775.843	0.56337
776.486	0.56162
777.129	0.56012
777.771	0.55856
778.414	0.55672
779.057	0.55448
779.7	0.55186
780.342	0.54905
780.985	0.5462
781.628	0.54353
782.271	0.54113
782.914	0.53906
783.556	0.53723
784.199	0.53563
784.842	0.53427
785.485	0.53331
786.128	0.53322
786.77	0.53432
787.413	0.53735
788.056	0.54257
788.699	0.55009
789.341	0.55979
789.984	0.57078
790.627	0.5824
791.27	0.59303
791.913	0.6018
792.555	0.60824
793.198	0.61218
793.841	0.61415
794.484	0.61447
795.127	0.61383
795.769	0.61243
796.412	0.61042
797.055	0.60786
797.698	0.60484
798.34	0.60144
798.983	0.59786
799.626	0.59426
800.269	0.59076
800.912	0.58743
801.554	0.58421
802.197	0.58107
802.84	0.57782
803.483	0.57448
804.125	0.57108
804.768	0.56778
805.411	0.56475
806.054	0.56208
806.697	0.55988
807.339	0.55812
807.982	0.55678
808.625	0.55579
809.268	0.55507
809.911	0.55456
810.553	0.55412
811.196	0.55399
811.839	0.55428
812.482	0.55515
813.124	0.55651
813.767	0.55834
814.41	0.56075
815.053	0.56367
815.696	0.56707
816.338	0.57074
816.981	0.5746
817.624	0.57861
818.267	0.58272
818.91	0.58671
819.552	0.59043
820.195	0.5936
820.838	0.59614
821.481	0.59799
822.123	0.59908
822.766	0.59948
823.409	0.5993
824.052	0.59879
824.695	0.5981
825.337	0.59732
825.98	0.59646
826.623	0.5954
827.266	0.59411
827.909	0.59256
828.551	0.59081
829.194	0.58889
829.837	0.58694
830.48	0.58504
831.122	0.58324
831.765	0.58147
832.408	0.57962
833.051	0.57764
833.694	0.57544
834.336	0.57301
834.979	0.5704
835.622	0.56778
836.265	0.56525
836.908	0.56287
837.55	0.56068
838.193	0.55862
838.836	0.5566
839.479	0.55441
840.121	0.55201
840.764	0.54942
841.407	0.54674
842.05	0.54407
842.693	0.54148
843.335	0.53908
843.978	0.53683
844.621	0.53468
845.264	0.53245
845.907	0.53001
846.549	0.52729
847.192	0.52429
847.835	0.5212
848.478	0.5181
849.12	0.51514
849.763	0.51237
850.406	0.50978
851.049	0.50728
851.692	0.50466
852.334	0.50182
852.977	0.49867
853.62	0.49531
854.263	0.49183
854.905	0.48846
855.548	0.48532
856.191	0.48245
856.834	0.47978
857.477	0.47714
858.119	0.47444
858.762	0.47147
859.405	0.46825
860.048	0.46484
860.691	0.46144
861.333	0.4582
861.976	0.4552
862.619	0.4525
863.262	0.44997
863.904	0.44752
864.547	0.44489
865.19	0.44201
865.833	0.43888
866.476	0.43565
867.118	0.4325
867.761	0.42954
868.404	0.42692
869.047	0.4246
869.69	0.42253
870.332	0.42051
870.975	0.4184
871.618	0.41614
872.261	0.41372
872.903	0.4113
873.546	0.409
874.189	0.40704
874.832	0.40537
875.475	0.40394
876.117	0.40248
876.76	0.40079
877.403	0.39876
878.046	0.39634
878.689	0.39369
879.331	0.39088
879.974	0.38809
880.617	0.38541
881.26	0.38286
881.902	0.38036
882.545	0.37775
883.188	0.37491
883.831	0.37177
884.474	0.36844
885.116	0.36498
885.759	0.36159
886.402	0.35838
887.045	0.35545
887.688	0.3528
888.33	0.35025
888.973	0.34769
889.616	0.34496
890.259	0.34209
890.901	0.33914
891.544	0.33624
892.187	0.33351
892.83	0.33101
893.473	0.32882
894.115	0.32676
894.758	0.32472
895.401	0.3225
896.044	0.32011
896.687	0.31758
897.329	0.31506
897.972	0.31268
898.615	0.31051
899.258	0.30856
899.9	0.30671
900.543	0.30489
901.186	0.30296
901.829	0.30087
902.472	0.2986
903.114	0.29628
903.757	0.29405
904.4	0.29201
905.043	0.29027
905.685	0.28872
906.328	0.28727
906.971	0.28569
907.614	0.28392
908.257	0.28191
908.899	0.27977
909.542	0.27766
910.185	0.27569
910.828	0.27399
911.471	0.27249
912.113	0.27115
912.756	0.26978
913.399	0.26823
914.042	0.26643
914.684	0.26443
915.327	0.26242
915.97	0.26052
916.613	0.25889
917.256	0.25752
917.898	0.25638
918.541	0.25528
919.184	0.25402
919.827	0.25249
920.47	0.25061
921.112	0.24857
921.755	0.24651
922.398	0.24473
923.041	0.24326
923.683	0.2421
924.326	0.24109
924.969	0.24002
925.612	0.23876
926.255	0.23716
926.897	0.23535
927.54	0.23342
928.183	0.23171
928.826	0.23031
929.469	0.22928
930.111	0.2285
930.754	0.22774
931.397	0.22683
932.04	0.22551
932.682	0.22385
933.325	0.22193
933.968	0.22008
934.611	0.21848
935.254	0.21723
935.896	0.21633
936.539	0.21555
937.182	0.21476
937.825	0.21365
938.468	0.2122
939.11	0.21043
939.753	0.20854
940.396	0.20683
941.039	0.20547
941.681	0.2046
942.324	0.20402
942.967	0.20362
943.61	0.20306
944.253	0.2022
944.895	0.20098
945.538	0.1995
946.181	0.198
946.824	0.19664
947.466	0.19562
948.109	0.19487
948.752	0.19432
949.395	0.19367
950.038	0.19275
950.68	0.19145
951.323	0.18976
951.966	0.18793
952.609	0.18611
953.252	0.18464
953.894	0.18354
954.537	0.18281
955.18	0.18219
955.823	0.18143
956.465	0.18041
957.108	0.17903
957.751	0.17743
958.394	0.17574
959.037	0.1742
959.679	0.17297
960.322	0.17207
960.965	0.17143
961.608	0.17078
962.251	0.16998
962.893	0.16883
963.536	0.16742
964.179	0.16583
964.822	0.16433
965.464	0.16308
966.107	0.16214
966.75	0.16149
967.393	0.16092
968.036	0.16029
968.678	0.15938
969.321	0.15823
969.964	0.15687
970.607	0.15552
971.25	0.15433
971.892	0.15342
972.535	0.15281
973.178	0.15232
973.821	0.15185
974.463	0.15119
975.106	0.1503
975.749	0.1492
976.392	0.14801
977.035	0.14694
977.677	0.1461
978.32	0.14559
978.963	0.14527
979.606	0.14502
980.249	0.14461
980.891	0.14399
981.534	0.14316
982.177	0.14223
982.82	0.14139
983.462	0.14071
984.105	0.14032
984.748	0.14011
985.391	0.14002
986.034	0.13981
986.676	0.13938
987.319	0.13869
987.962	0.13782
988.605	0.13699
989.248	0.13634
989.89	0.13601
990.533	0.13593
991.176	0.13601
991.819	0.13601
992.461	0.1358
993.104	0.13529
993.747	0.1345
994.39	0.13365
995.033	0.13287
995.675	0.13241
996.318	0.13224
996.961	0.13231
997.604	0.13239
998.246	0.13227
998.889	0.13186
999.532	0.13107
1000.17	0.13009
1000.82	0.12907
1001.46	0.12831
1002.1	0.12788
1002.75	0.12781
1003.39	0.12792
1004.03	0.12797
1004.67	0.12781
1005.32	0.12727
1005.96	0.12645
1006.6	0.12545
1007.25	0.12462
1007.89	0.12411
1008.53	0.12401
1009.17	0.12424
1009.82	0.12455
1010.46	0.12479
1011.1	0.1247
1011.74	0.12429
1012.39	0.12362
1013.03	0.12288
1013.67	0.12232
1014.32	0.12207
1014.96	0.12223
1015.6	0.1226
1016.24	0.12304
1016.89	0.12323
1017.53	0.12307
1018.17	0.12254
1018.82	0.12179
1019.46	0.12107
1020.1	0.1205
1020.74	0.12028
1021.39	0.12033
1022.03	0.1206
1022.67	0.12081
1023.32	0.12079
1023.96	0.12046
1024.6	0.11982
1025.24	0.11909
1025.89	0.11841
1026.53	0.11802
1027.17	0.11792
1027.81	0.11809
1028.46	0.11835
1029.1	0.11853
1029.74	0.11853
1030.39	0.1183
1031.03	0.11797
1031.67	0.11762
1032.31	0.11752
1032.96	0.11771
1033.6	0.11823
1034.24	0.11889
1034.89	0.11956
1035.53	0.12012
1036.17	0.1205
1036.81	0.12078
1037.46	0.12102
1038.1	0.12139
1038.74	0.12199
1039.38	0.12285
1040.03	0.12393
1040.67	0.12507
1041.31	0.12615
1041.96	0.12702
1042.6	0.12773
1043.24	0.12835
1043.88	0.12907
1044.53	0.12998
1045.17	0.1311
1045.81	0.13236
1046.46	0.13357
1047.1	0.13464
1047.74	0.13533
1048.38	0.13565
1049.03	0.13558
1049.67	0.13527
1050.31	0.13481
1050.95	0.13428
1051.6	0.13369
1052.24	0.13292
1052.88	0.13188
1053.53	0.1304
1054.17	0.12852
1054.81	0.12628
1055.45	0.12392
1056.1	0.12166
1056.74	0.11962
1057.38	0.11795
1058.03	0.11654
1058.67	0.11531
1059.31	0.11409
1059.95	0.11281
1060.6	0.11145
1061.24	0.11007
1061.88	0.10883
1062.52	0.10785
1063.17	0.10727
1063.81	0.10703
1064.45	0.10707
1065.1	0.10715
1065.74	0.10713
1066.38	0.10694
1067.02	0.10659
1067.67	0.10624
1068.31	0.106
1068.95	0.10608
1069.6	0.1065
1070.24	0.10725
1070.88	0.10817
1071.52	0.10907
1072.17	0.10985
1072.81	0.11043
1073.45	0.1109
1074.1	0.11134
1074.74	0.11191
1075.38	0.1127
1076.02	0.11375
1076.67	0.11501
1077.31	0.11626
1077.95	0.11739
1078.59	0.11822
1079.24	0.11882
1079.88	0.11922
1080.52	0.11959
1081.17	0.12006
1081.81	0.12069
1082.45	0.12151
1083.09	0.12242
1083.74	0.12333
1084.38	0.12403
1085.02	0.12451
1085.67	0.12474
1086.31	0.12482
1086.95	0.12487
1087.59	0.12495
1088.24	0.12515
1088.88	0.12535
1089.52	0.1255
1090.16	0.12545
1090.81	0.12516
1091.45	0.12461
1092.09	0.12383
1092.74	0.12293
1093.38	0.12199
1094.02	0.12112
1094.66	0.12028
1095.31	0.11946
1095.95	0.11853
1096.59	0.11744
1097.24	0.11616
1097.88	0.11475
1098.52	0.11331
1099.16	0.11189
1099.81	0.1106
1100.45	0.10944
1101.09	0.10838
1101.73	0.10734
1102.38	0.10626
1103.02	0.1051
1103.66	0.10387
1104.31	0.10262
1104.95	0.10141
1105.59	0.10035
1106.23	0.09944
1106.88	0.09868
1107.52	0.09797
1108.16	0.09723
1108.81	0.0964
1109.45	0.09545
1110.09	0.09444
1110.73	0.09345
1111.38	0.09256
1112.02	0.0918
1112.66	0.09115
1113.3	0.09058
1113.95	0.09
1114.59	0.08934
1115.23	0.08849
1115.88	0.08754
1116.52	0.08654
1117.16	0.08563
1117.8	0.08486
1118.45	0.08426
1119.09	0.08382
1119.73	0.08344
1120.38	0.08303
1121.02	0.08247
1121.66	0.08176
1122.3	0.08092
1122.95	0.08007
1123.59	0.07931
1124.23	0.07873
1124.88	0.07836
1125.52	0.0781
1126.16	0.07789
1126.8	0.07755
1127.45	0.07708
1128.09	0.07645
1128.73	0.07573
1129.37	0.07503
1130.02	0.07442
1130.66	0.07404
1131.3	0.07385
1131.95	0.0738
1132.59	0.07375
1133.23	0.07361
1133.87	0.07334
1134.52	0.07294
1135.16	0.07248
1135.8	0.07203
1136.45	0.07173
1137.09	0.07161
1137.73	0.07167
1138.37	0.0718
1139.02	0.07193
1139.66	0.072
1140.3	0.07195
1140.94	0.07179
1141.59	0.07156
1142.23	0.07138
1142.87	0.07132
1143.52	0.07143
1144.16	0.07166
1144.8	0.07194
1145.44	0.07219
1146.09	0.07234
1146.73	0.0724
1147.37	0.07235
1148.02	0.07225
1148.66	0.07218
1149.3	0.0722
1149.94	0.07235
1150.59	0.07255
1151.23	0.07276
1151.87	0.07291
1152.51	0.07296
1153.16	0.07292
1153.8	0.07279
1154.44	0.07265
1155.09	0.07253
1155.73	0.0725
1156.37	0.07252
1157.01	0.07258
1157.66	0.07268
1158.3	0.07278
1158.94	0.07288
1159.59	0.07298
1160.23	0.07311
1160.87	0.07329
1161.51	0.07351
1162.16	0.07377
1162.8	0.07401
1163.44	0.0742
1164.08	0.07431
1164.73	0.07432
1165.37	0.07426
1166.01	0.07418
1166.66	0.0741
1167.3	0.07406
1167.94	0.07407
1168.58	0.07413
1169.23	0.07418
1169.87	0.07417
1170.51	0.07407
1171.16	0.07388
1171.8	0.07365
1172.44	0.0734
1173.08	0.07323
1173.73	0.07313
1174.37	0.0731
1175.01	0.07309
1175.66	0.07305
1176.3	0.07293
1176.94	0.07272
1177.58	0.07242
1178.23	0.07208
1178.87	0.07179
1179.51	0.07158
1180.15	0.07149
1180.8	0.0715
1181.44	0.07151
1182.08	0.07147
1182.73	0.0713
1183.37	0.071
1184.01	0.0706
1184.65	0.07019
1185.3	0.06986
1185.94	0.06966
1186.58	0.06961
1187.23	0.06963
1187.87	0.06968
1188.51	0.06967
1189.15	0.06955
1189.8	0.06931
1190.44	0.06898
1191.08	0.06864
1191.72	0.06837
1192.37	0.06827
1193.01	0.06832
1193.65	0.06847
1194.3	0.06863
1194.94	0.06871
1195.58	0.06869
1196.22	0.06853
1196.87	0.0683
1197.51	0.06806
1198.15	0.06793
1198.8	0.06795
1199.44	0.06812
1200.08	0.06837
1200.72	0.06861
1201.37	0.06879
1202.01	0.06885
1202.65	0.06879
1203.29	0.06862
1203.94	0.06846
1204.58	0.06838
1205.22	0.06845
1205.87	0.06868
1206.51	0.06898
1207.15	0.06929
1207.79	0.06951
1208.44	0.06959
1209.08	0.06952
1209.72	0.06937
1210.37	0.06925
1211.01	0.06923
1211.65	0.06936
1212.29	0.06961
1212.94	0.06996
1213.58	0.07031
1214.22	0.07058
1214.86	0.07074
1215.51	0.07079
1216.15	0.07082
1216.79	0.07088
1217.44	0.07105
1218.08	0.07133
1218.72	0.07174
1219.36	0.07219
1220.01	0.07261
1220.65	0.07295
1221.29	0.07321
1221.94	0.07343
1222.58	0.07367
1223.22	0.07396
1223.86	0.07432
1224.51	0.07474
1225.15	0.0752
1225.79	0.07567
1226.44	0.07614
1227.08	0.07654
1227.72	0.0769
1228.36	0.07722
1229.01	0.0776
1229.65	0.07804
1230.29	0.07856
1230.93	0.07912
1231.58	0.07968
1232.22	0.08021
1232.86	0.08067
1233.51	0.08108
1234.15	0.08146
1234.79	0.08186
1235.43	0.08231
1236.08	0.08285
1236.72	0.08345
1237.36	0.08404
1238.01	0.08458
1238.65	0.08501
1239.29	0.08535
1239.93	0.08565
1240.58	0.08598
1241.22	0.0864
1241.86	0.08693
1242.5	0.08757
1243.15	0.08822
1243.79	0.08883
1244.43	0.08928
1245.08	0.08958
1245.72	0.08977
1246.36	0.08995
1247	0.09021
1247.65	0.09061
1248.29	0.09115
1248.93	0.09177
1249.58	0.09242
1250.22	0.09298
1250.86	0.09338
1251.5	0.09363
1252.15	0.09377
1252.79	0.09393
1253.43	0.09418
1254.07	0.09464
1254.72	0.09524
1255.36	0.09596
1256	0.09667
1256.65	0.09728
1257.29	0.09773
1257.93	0.098
1258.57	0.0982
1259.22	0.09841
1259.86	0.09879
1260.5	0.09935
1261.15	0.10009
1261.79	0.10092
1262.43	0.10171
1263.07	0.10238
1263.72	0.10284
1264.36	0.10316
1265	0.10336
1265.64	0.10362
1266.29	0.10403
1266.93	0.10463
1267.57	0.10539
1268.22	0.10618
1268.86	0.10694
1269.5	0.10751
1270.14	0.1079
1270.79	0.10811
1271.43	0.10826
1272.07	0.10846
1272.72	0.10877
1273.36	0.10928
1274	0.1099
1274.64	0.11056
1275.29	0.11106
1275.93	0.11138
1276.57	0.11148
1277.22	0.11146
1277.86	0.11141
1278.5	0.11141
1279.14	0.11158
1279.79	0.11189
1280.43	0.11232
1281.07	0.11273
1281.71	0.11302
1282.36	0.11313
1283	0.11309
1283.64	0.113
1284.29	0.11295
1284.93	0.11302
1285.57	0.11322
1286.21	0.11353
1286.86	0.1139
1287.5	0.11424
1288.14	0.1145
1288.79	0.11462
1289.43	0.11468
1290.07	0.11472
1290.71	0.11485
1291.36	0.11508
1292	0.11544
1292.64	0.11587
1293.28	0.11628
1293.93	0.11662
1294.57	0.11685
1295.21	0.11702
1295.86	0.11715
1296.5	0.11736
1297.14	0.11767
1297.78	0.11811
1298.43	0.11861
1299.07	0.1191
1299.71	0.11952
1300.36	0.11983
1301	0.12008
1301.64	0.12029
1302.28	0.12056
1302.93	0.12093
1303.57	0.12144
1304.21	0.12203
1304.85	0.12263
1305.5	0.12317
1306.14	0.12356
1306.78	0.12383
1307.43	0.12401
1308.07	0.12421
1308.71	0.12451
1309.35	0.12496
1310	0.12558
1310.64	0.12626
1311.28	0.12694
1311.93	0.12744
1312.57	0.12778
1313.21	0.12797
1313.85	0.12814
1314.5	0.12837
[truncated: 6,510 more rows]
