# Supplementary material for: Data on vibrational spectra of the langasites Ln3CrGe3Be2O14 (Ln = La, Pr, Nd) and ab initio calculations
Source: Data Brief. 2019 Dec 16;28:104889. doi: 10.1016/j.dib.2019.104889 (PMC6939064; doi:10.1016/j.dib.2019.104889)
Supplement: Multimedia component 1 [file mmc1.zip › Supplementary Data/Pr_Ram.txt]

1340,245	10217
1339,364	8784
1338,483	8351
1337,601	7865
1336,72	7688
1335,839	7502
1334,957	7298
1334,076	7269
1333,194	7019
1332,312	6964
1331,431	6921
1330,549	6892
1329,667	6842
1328,785	6765
1327,903	6897
1327,021	6715
1326,138	6797
1325,256	6809
1324,373	6746
1323,491	6813
1322,608	6787
1321,725	6779
1320,843	6776
1319,96	6792
1319,077	6795
1318,194	6713
1317,311	6859
1316,427	6834
1315,544	6778
1314,661	6851
1313,777	6831
1312,894	6860
1312,01	6875
1311,126	6929
1310,242	6831
1309,358	6922
1308,474	6928
1307,59	6931
1306,706	6910
1305,822	6946
1304,937	6962
1304,053	6947
1303,168	6909
1302,284	7069
1301,399	6979
1300,514	6967
1299,629	6933
1298,744	6963
1297,859	6913
1296,974	6914
1296,089	6986
1295,204	7025
1294,318	7057
1293,433	7003
1292,547	6995
1291,662	6969
1290,776	6970
1289,89	6997
1289,004	7026
1288,118	7026
1287,232	6928
1286,346	7012
1285,46	6991
1284,573	6986
1283,687	7115
1282,8	7096
1281,914	6935
1281,027	7043
1280,14	7064
1279,253	7017
1278,366	7028
1277,479	7082
1276,592	7011
1275,705	7084
1274,818	7026
1273,93	7119
1273,043	7138
1272,155	7105
1271,268	7106
1270,38	7130
1269,492	7147
1268,604	7187
1267,716	7168
1266,828	7189
1265,94	7198
1265,052	7197
1264,163	7151
1263,275	7131
1262,386	7163
1261,498	7127
1260,609	7212
1259,72	7199
1258,832	7233
1257,943	7209
1257,054	7105
1256,164	7223
1255,275	7218
1254,386	7157
1253,497	7232
1252,607	7175
1251,718	7267
1250,828	7235
1249,938	7217
1249,048	7199
1248,158	7263
1247,268	7254
1246,378	7354
1245,488	7301
1244,598	7319
1243,708	7409
1242,817	7279
1241,927	7332
1241,036	7351
1240,145	7299
1239,255	7272
1238,364	7328
1237,473	7398
1236,582	7424
1235,691	7430
1234,799	7376
1233,908	7438
1233,017	7323
1232,125	7375
1231,234	7262
1230,342	7420
1229,45	7451
1228,558	7328
1227,666	7448
1226,774	7440
1225,882	7425
1224,99	7399
1224,098	7394
1223,206	7373
1222,313	7517
1221,421	7497
1220,528	7453
1219,635	7470
1218,743	7418
1217,85	7512
1216,957	7419
1216,064	7436
1215,171	7445
1214,277	7433
1213,384	7545
1212,491	7481
1211,597	7501
1210,704	7500
1209,81	7500
1208,916	7527
1208,022	7550
1207,128	7563
1206,234	7505
1205,34	7461
1204,446	7706
1203,552	7647
1202,657	7505
1201,763	7596
1200,868	7551
1199,974	7490
1199,079	7593
1198,184	7576
1197,289	7556
1196,394	7755
1195,499	7561
1194,604	7587
1193,709	7673
1192,814	7600
1191,918	7597
1191,023	7631
1190,127	7642
1189,231	7628
1188,336	7680
1187,44	7712
1186,544	7691
1185,648	7623
1184,752	7729
1183,855	7690
1182,959	7672
1182,063	7734
1181,166	7692
1180,27	7737
1179,373	7756
1178,476	7716
1177,58	7786
1176,683	7785
1175,786	7803
1174,889	7770
1173,991	7820
1173,094	7720
1172,197	7859
1171,299	7770
1170,402	7778
1169,504	7843
1168,606	7867
1167,709	7852
1166,811	7907
1165,913	7981
1165,015	7751
1164,117	7905
1163,218	7908
1162,32	7923
1161,422	7939
1160,523	7914
1159,624	7890
1158,726	7852
1157,827	7878
1156,928	7904
1156,029	7928
1155,13	7916
1154,231	7942
1153,332	7971
1152,433	7963
1151,533	7930
1150,634	7940
1149,734	7983
1148,834	7984
1147,935	7961
1147,035	7944
1146,135	8003
1145,235	8007
1144,335	8061
1143,435	8002
1142,534	7936
1141,634	7992
1140,734	7994
1139,833	8037
1138,932	8007
1138,032	8032
1137,131	8028
1136,23	8027
1135,329	8111
1134,428	7969
1133,527	8155
1132,626	7937
1131,724	8035
1130,823	8027
1129,921	8027
1129,02	8169
1128,118	8113
1127,216	8132
1126,314	8100
1125,412	8078
1124,51	8245
1123,608	8158
1122,706	8168
1121,804	8227
1120,901	8126
1119,999	8099
1119,096	8094
1118,193	8103
1117,291	8048
1116,388	8042
1115,485	8072
1114,582	8113
1113,679	8066
1112,776	7993
1111,872	7957
1110,969	8080
1110,065	8139
1109,162	8141
1108,258	8151
1107,355	8165
1106,451	8141
1105,547	8110
1104,643	8063
1103,739	8203
1102,834	8132
1101,93	8174
1101,026	8042
1100,121	8174
1099,217	8111
1098,312	8094
1097,407	8128
1096,503	8160
1095,598	8167
1094,693	8118
1093,788	8217
1092,883	8195
1091,977	8074
1091,072	8229
1090,167	8150
1089,261	8221
1088,355	8204
1087,45	8204
1086,544	8188
1085,638	8208
1084,732	8184
1083,826	8120
1082,92	8210
1082,014	8337
1081,107	8254
1080,201	8239
1079,294	8236
1078,388	8281
1077,481	8317
1076,574	8238
1075,667	8254
1074,76	8291
1073,853	8254
1072,946	8278
1072,039	8244
1071,132	8354
1070,224	8301
1069,317	8337
1068,409	8314
1067,502	8337
1066,594	8341
1065,686	8393
1064,778	8317
1063,87	8448
1062,962	8450
1062,054	8405
1061,145	8364
1060,237	8448
1059,328	8502
1058,42	8404
1057,511	8418
1056,602	8450
1055,694	8448
1054,785	8502
1053,876	8512
1052,967	8491
1052,057	8443
1051,148	8509
1050,239	8506
1049,329	8621
1048,42	8594
1047,51	8576
1046,6	8550
1045,69	8569
1044,781	8499
1043,871	8559
1042,96	8659
1042,05	8663
1041,14	8658
1040,23	8632
1039,319	8597
1038,409	8706
1037,498	8747
1036,587	8657
1035,676	8686
1034,765	8795
1033,854	8777
1032,943	8852
1032,032	8713
1031,121	8842
1030,21	8807
1029,298	8848
1028,387	8838
1027,475	8825
1026,563	8907
1025,651	8929
1024,739	8950
1023,827	8826
1022,915	8911
1022,003	8904
1021,091	8961
1020,179	8965
1019,266	8962
1018,354	9030
1017,441	8973
1016,528	9150
1015,615	9105
1014,703	9069
1013,79	9128
1012,876	9206
1011,963	9149
1011,05	9167
1010,137	9128
1009,223	9345
1008,31	9368
1007,396	9337
1006,482	9303
1005,569	9393
1004,655	9426
1003,741	9345
1002,827	9435
1001,912	9362
1000,998	9583
1000,084	9496
999,169	9451
998,255	9471
997,34	9570
996,426	9509
995,511	9604
994,596	9501
993,681	9620
992,766	9533
991,851	9623
990,935	9662
990,02	9649
989,105	9601
988,189	9732
987,273	9654
986,358	9589
985,442	9736
984,526	9623
983,61	9489
982,694	9552
981,778	9708
980,862	9569
979,945	9612
979,029	9482
978,112	9526
977,196	9607
976,279	9466
975,362	9539
974,445	9661
973,528	9470
972,611	9448
971,694	9512
970,777	9419
969,859	9458
968,942	9545
968,024	9471
967,107	9505
966,189	9546
965,271	9487
964,353	9520
963,435	9504
962,517	9518
961,599	9510
960,681	9497
959,763	9576
958,844	9532
957,926	9432
957,007	9543
956,088	9521
955,169	9568
954,251	9602
953,332	9489
952,412	9650
951,493	9459
950,574	9565
949,655	9628
948,735	9705
947,816	9608
946,896	9678
945,976	9617
945,056	9766
944,137	9746
943,217	9771
942,296	9823
941,376	9799
940,456	9804
939,536	9836
938,615	9922
937,695	9878
936,774	9843
935,853	9841
934,932	9794
934,012	9885
933,091	10068
932,169	9993
931,248	10157
930,327	10229
929,406	10122
928,484	10212
927,563	10145
926,641	10300
925,719	10225
924,797	10280
923,875	10350
922,953	10274
922,031	10261
921,109	10310
920,187	10362
919,264	10238
918,342	10425
917,419	10390
916,497	10449
915,574	10557
914,651	10357
913,728	10474
912,805	10586
911,882	10583
910,959	10562
910,036	10548
909,112	10583
908,189	10525
907,265	10653
906,341	10637
905,418	10654
904,494	10676
903,57	10732
902,646	10749
901,722	10866
900,797	10862
899,873	10875
898,949	10861
898,024	10850
897,1	10974
896,175	11011
895,25	11069
894,325	10990
893,4	11129
892,475	11194
891,55	11177
890,625	11173
889,7	11367
888,774	11432
887,849	11307
886,923	11388
885,997	11458
885,072	11553
884,146	11748
883,22	11638
882,294	11685
881,367	11740
880,441	11887
879,515	11838
878,588	11795
877,662	12001
876,735	11983
875,809	12089
874,882	12073
873,955	12195
873,028	12176
872,101	12265
871,174	12396
870,246	12277
869,319	12435
868,391	12554
867,464	12583
866,536	12872
865,609	12705
864,681	13043
863,753	13077
862,825	13149
861,897	13164
860,968	13367
860,04	13501
859,112	13760
858,183	13777
857,255	14078
856,326	14176
855,397	14584
854,468	14704
853,54	15164
852,61	15463
851,681	15794
850,752	16170
849,823	16572
848,893	17007
847,964	17505
847,034	18041
846,105	18528
845,175	18968
844,245	19676
843,315	20160
842,385	20758
841,455	21091
840,525	21512
839,594	21852
838,664	22214
837,733	22478
836,803	22555
835,872	22477
834,941	22303
834,01	22314
833,079	21917
832,148	21668
831,217	21391
830,286	20857
829,354	20551
828,423	20377
827,491	19814
826,56	19420
825,628	18912
824,696	18639
823,764	18274
822,832	17952
821,9	17458
820,968	17418
820,036	17011
819,103	16784
818,171	16494
817,238	16326
816,305	16033
815,373	15922
814,44	15802
813,507	15566
812,574	15435
811,641	15539
810,708	15199
809,774	15216
808,841	15156
807,907	14852
806,974	15011
806,04	14681
805,106	14590
804,172	14727
803,238	14721
802,304	14718
801,37	14688
800,436	14621
799,501	14721
798,567	14789
797,632	14990
796,698	15178
795,763	15324
794,828	15628
793,893	15976
792,958	16331
792,023	16705
791,088	17146
790,153	17644
789,217	17968
788,282	18450
787,346	18809
786,411	19032
785,475	19334
784,539	19340
783,603	19440
782,667	19348
781,731	19203
780,795	19114
779,858	18708
778,922	18030
777,985	17543
777,049	17235
776,112	16665
775,175	15927
774,238	15714
773,301	15421
772,364	15190
771,427	14778
770,49	14540
769,553	14423
768,615	14271
767,678	14055
766,74	13888
765,802	13802
764,864	13793
763,926	13541
762,988	13499
762,05	13444
761,112	13452
760,174	13315
759,235	13197
758,297	13283
757,358	13182
756,42	13120
755,481	13231
754,542	13159
753,603	13268
752,664	13335
751,725	13250
750,786	13085
749,846	13264
748,907	13224
747,967	13391
747,028	13171
746,088	13410
745,148	13326
744,208	13603
743,268	13616
742,328	13854
741,388	13933
740,448	13892
739,507	14074
738,567	14201
737,626	14282
736,686	14336
735,745	14366
734,804	14518
733,863	14356
732,922	14441
731,981	14567
731,04	14549
730,098	14364
729,157	14223
728,215	14162
727,274	14151
726,332	14055
725,39	13882
724,448	13885
723,506	13534
722,564	13348
721,622	13276
720,68	13172
719,737	12974
718,795	12873
717,852	12801
716,91	12744
715,967	12453
715,024	12262
714,081	12266
713,138	12254
712,195	12098
711,252	12105
710,309	11876
709,365	11988
708,422	11877
707,478	11696
706,534	11807
705,591	11654
704,647	11705
703,703	11672
702,759	11558
701,814	11585
700,87	11483
699,926	11510
698,981	11419
698,037	11460
697,092	11482
696,147	11552
695,203	11502
694,258	11382
693,313	11409
692,367	11480
691,422	11364
690,477	11379
689,532	11438
688,586	11384
687,64	11401
686,695	11563
685,749	11476
684,803	11427
683,857	11391
682,911	11253
681,965	11445
681,018	11325
680,072	11438
679,126	11300
678,179	11338
677,232	11217
676,286	11222
675,339	11111
674,392	11365
673,445	11144
672,498	11175
671,551	11120
670,603	11161
669,656	11026
668,708	11271
667,761	11225
666,813	11211
665,865	11329
664,917	11294
663,969	11333
663,021	11269
662,073	11443
661,125	11475
660,176	11461
659,228	11496
658,279	11327
657,331	11497
656,382	11594
655,433	11762
654,484	11539
653,535	11683
652,586	11586
651,637	11783
650,687	11880
649,738	11755
648,788	11748
647,839	11998
646,889	11962
645,939	11898
644,989	12102
644,039	12167
643,089	12148
642,139	12161
641,189	12246
640,238	12412
639,288	12378
638,337	12182
637,387	12417
636,436	12530
635,485	12503
634,534	12467
633,583	12540
632,632	12534
631,68	12652
630,729	12585
629,778	12632
628,826	12570
627,874	12523
626,923	12429
625,971	12426
625,019	12393
624,067	12386
623,115	12223
622,163	12165
621,21	12147
620,258	12147
619,305	12053
618,353	11884
617,4	11788
616,447	11965
615,494	11792
614,541	11667
613,588	11635
612,635	11560
611,682	11530
610,728	11609
609,775	11468
608,821	11610
607,868	11508
606,914	11491
605,96	11593
605,006	11599
604,052	11804
603,098	11779
602,144	11824
601,189	11702
600,235	11755
599,28	12029
598,326	12246
597,371	12261
596,416	12508
595,461	12890
594,506	12902
593,551	13290
592,596	13505
591,641	13812
590,685	14061
589,73	14095
588,774	14184
587,818	14240
586,863	14249
585,907	14227
584,951	14021
583,995	13912
583,038	13830
582,082	13757
581,126	13863
580,169	13918
579,213	14039
578,256	14124
577,299	14213
576,342	14189
575,385	14124
574,428	14245
573,471	14175
572,514	14392
571,557	14111
570,599	13890
569,642	13919
568,684	13632
567,726	13507
566,768	13137
565,81	13013
564,852	12627
563,894	12430
562,936	12223
561,978	12052
561,019	11922
560,061	11708
559,102	11736
558,143	11567
557,185	11468
556,226	11473
555,267	11300
554,308	11238
553,348	11206
552,389	11495
551,43	11247
550,47	11277
549,511	11368
548,551	11342
547,591	11221
546,631	11292
545,671	11267
544,711	11215
543,751	11182
542,791	11149
541,83	10900
540,87	10865
539,909	10694
538,949	10666
537,988	10593
537,027	10539
536,066	10475
535,105	10347
534,144	10445
533,183	10422
532,221	10382
531,26	10237
530,298	10243
529,337	10337
528,375	10179
527,413	10285
526,451	10336
525,489	10359
524,527	10355
523,565	10369
522,603	10390
521,64	10459
520,678	10359
519,715	10446
518,752	10498
517,789	10357
516,827	10512
515,864	10557
514,9	10588
513,937	10550
512,974	10586
512,01	10608
511,047	10609
510,083	10843
509,12	10734
508,156	10752
507,192	10866
506,228	10966
505,264	11086
504,3	11089
503,335	11182
502,371	11542
501,407	11662
500,442	11742
499,477	12009
498,513	12384
497,548	12712
496,583	13119
495,618	13730
494,652	14337
493,687	14713
492,722	15094
491,756	15058
490,791	15695
489,825	15552
488,859	15493
487,893	15328
486,928	14896
485,961	14569
484,995	14013
484,029	13651
483,063	13168
482,096	12843
481,13	12624
480,163	12276
479,196	12133
478,229	12070
477,263	11862
476,295	11763
475,328	11611
474,361	11641
473,394	11661
472,426	11593
471,459	11542
470,491	11619
469,523	11611
468,556	11692
467,588	11737
466,62	11661
465,651	11764
464,683	11766
463,715	11737
462,746	11792
461,778	11782
460,809	11726
459,841	11768
458,872	11722
457,903	11537
456,934	11558
455,965	11600
454,996	11568
454,026	11377
453,057	11356
452,087	11405
451,118	11433
450,148	11444
449,178	11507
448,208	11521
447,238	11693
446,268	11934
445,298	11968
444,328	12340
443,357	12431
442,387	12799
441,416	13076
440,445	13233
439,475	13484
438,504	13639
437,533	13740
436,562	13870
435,59	14078
434,619	13846
433,648	13780
432,676	13787
431,705	13517
430,733	13205
429,761	13106
428,789	12748
427,817	12448
426,845	12278
425,873	12182
424,901	11812
423,928	11661
422,956	11526
421,983	11501
421,01	11478
420,038	11322
419,065	11376
418,092	11317
417,119	11452
416,146	11669
415,172	11978
414,199	12097
413,225	12448
412,252	12854
411,278	13015
410,304	13269
409,33	13313
408,356	12785
407,382	12427
406,408	11805
405,434	11412
404,459	11312
403,485	10960
402,51	10783
401,536	10486
400,561	10435
399,586	10265
398,611	10083
397,636	10265
396,661	10140
395,686	10139
394,71	10223
393,735	10172
392,759	10250
391,783	10209
390,808	10257
389,832	10341
388,856	10334
387,88	10472
386,903	10434
385,927	10490
384,951	10575
383,974	10750
382,998	10548
382,021	10595
381,044	10648
380,067	10575
379,09	10532
378,113	10356
377,136	10320
376,159	10427
375,181	10259
374,204	10125
373,226	10221
372,249	10084
371,271	9999
370,293	10089
369,315	9966
368,337	10018
367,359	10087
366,38	10037
365,402	10015
364,424	10073
363,445	10102
362,466	10286
361,488	10356
360,509	10396
359,53	10550
358,551	10696
357,571	10776
356,592	10757
355,613	10782
354,633	10718
353,654	10622
352,674	10512
351,694	10347
350,714	10150
349,734	9989
348,754	9972
347,774	9816
346,794	9667
345,813	9645
344,833	9392
343,852	9396
342,871	9318
341,891	9302
340,91	9263
339,929	9361
338,948	9245
337,966	9312
336,985	9285
336,004	9343
335,022	9306
334,041	9332
333,059	9468
332,077	9358
331,095	9273
330,113	9434
329,131	9348
328,149	9483
327,166	9315
326,184	9265
325,201	9357
324,219	9367
323,236	9177
322,253	9276
321,27	9237
320,287	9240
319,304	9222
318,321	9605
317,338	9559
316,354	9764
315,371	9932
314,387	10042
313,403	10433
312,42	10516
311,436	10771
310,452	11009
309,467	11153
308,483	11295
307,499	11407
306,514	11620
305,53	11701
304,545	11861
303,561	12030
302,576	12168
301,591	12590
300,606	12778
299,621	12964
298,635	13008
297,65	13287
296,664	13344
295,679	13472
294,693	13373
293,707	13201
292,722	13235
291,736	12746
290,75	12568
289,763	12451
288,777	12164
287,791	12109
286,804	11926
285,818	11683
284,831	11386
283,844	11285
282,857	11084
281,87	11023
280,883	10691
279,896	10655
278,909	10520
277,922	10582
276,934	10605
275,946	10790
274,959	10976
273,971	11073
272,983	11268
271,995	11361
271,007	11583
270,019	11896
269,03	12173
268,042	12286
267,054	12741
266,065	12860
265,076	13210
264,087	13347
263,099	13631
262,109	13902
261,12	13858
260,131	14023
259,142	13785
258,152	13734
257,163	13295
256,173	13258
255,184	12747
254,194	12425
253,204	12070
252,214	11690
251,224	11454
250,233	11073
249,243	10719
248,253	10465
247,262	10307
246,271	9934
245,281	10051
244,29	9956
243,299	10013
242,308	10080
241,317	10317
240,325	10478
239,334	10816
238,342	10979
237,351	11257
236,359	11482
235,367	11677
234,376	11469
233,384	11446
232,391	11024
231,399	10829
230,407	10465
229,415	10154
228,422	9992
227,43	9675
226,437	9637
225,444	9437
224,451	9273
223,458	9258
222,465	9219
221,472	9169
220,478	9021
219,485	9060
218,492	9053
217,498	8912
216,504	8976
215,51	8828
214,516	8916
213,522	8897
212,528	8849
211,534	8969
210,54	9004
209,545	9072
208,551	9111
207,556	9324
206,561	9484
205,566	9596
204,571	9941
203,576	10048
202,581	10375
201,586	10815
200,591	10989
199,595	11306
198,6	11608
197,604	12067
196,608	12381
195,612	12643
194,616	12760
193,62	12998
192,624	12996
191,628	12923
190,631	12925
189,635	12757
188,638	12673
187,641	12494
186,645	12400
185,648	12096
184,651	11668
183,653	11243
182,656	10919
181,659	10605
180,661	10233
179,664	9921
178,666	9504
177,669	9296
176,671	9132
175,673	9012
174,675	8956
173,677	8861
172,678	8838
171,68	8763
170,681	8809
169,683	8810
168,684	8784
167,685	8979
166,686	9245
165,687	9415
164,688	10033
163,689	10691
162,69	11201
161,691	11600
160,691	11735
159,691	11437
158,692	10943
157,692	10228
156,692	9697
155,692	9413
154,692	9297
153,692	9360
152,691	9478
151,691	9861
150,69	10380
149,69	11128
148,689	11707
147,688	12513
146,687	12755
145,686	12960
144,685	12638
143,684	12350
142,682	12054
141,681	11797
140,679	11565
139,677	11416
138,676	11188
137,674	10839
136,672	10296
135,67	9766
134,667	9368
133,665	8967
132,663	8751
131,66	8707
130,658	8407
129,655	8225
128,652	8121
127,649	8200
126,646	8575
125,643	8750
124,64	9107
123,636	9438
122,633	9355
121,629	9282
120,626	8972
119,622	8802
118,618	8649
117,614	8507
116,61	8266
115,606	8078
114,601	8043
113,597	8192
112,592	8465
111,588	9128
110,583	9883
109,578	10550
108,573	10895
107,568	10725
106,563	9980
105,558	9242
104,553	8498
103,547	8404
102,542	8305
101,536	8072
100,53	7894
99,524	7893
98,518	7834
97,512	7752
96,506	7880
95,5	8110
94,494	8059
93,487	8069
92,48	8143
91,474	7972
90,467	7898
89,46	7895
88,453	8007
87,446	8227
86,439	8335
85,431	8297
84,424	7975
83,416	7601
82,409	7015
81,401	6631
80,393	6371
79,385	6132
78,377	6013
