# Supplementary material for: Data on vibrational spectra of the langasites Ln3CrGe3Be2O14 (Ln = La, Pr, Nd) and ab initio calculations
Source: Data Brief. 2019 Dec 16;28:104889. doi: 10.1016/j.dib.2019.104889 (PMC6939064; doi:10.1016/j.dib.2019.104889)
Supplement: Multimedia component 1 [file mmc1.zip › Supplementary Data/Table 1.xlsx]

## Sheet: Лист1
Ion	site	Ln = La			Ln = Pr			Ln = Nd
		x/a	y/b	z/c	x/a	y/b	z/c	x/a	y/b	z/c
Ln	3e	0.42858	0	0	0.42797	0	0	0.42776	0	0
		[0.42983(4)]
Cr	1a	0	0	0	0	0	0	0	0	0
Ge	3f	0.74264	0	0.5	0.74243	0	0.5	0.74235	0	0.5
		[0.74350(8)]
Be	2d	1/3	2/3	0.52202	1/3	2/3	0.52576	1/3	2/3	0.52735
				[0.5260(10)]
O1	2d	1/3	2/3	0.20577	1/3	2/3	0.20729	1/3	2/3	0.2079
				[0.1973(9)]
O2	6g	0.46708	0.30292	0.32707	0.46748	0.30543	0.32133	0.4677	0.30667	0.31882
		[0.4671(4)]	[0.3049(3)]	[0.3251(5)]
O3	6g	0.22247	0.09505	0.75926	0.22352	0.0925	0.75799	0.22402	0.09133	0.75743
		[0.2256(3)]	[0.0966(3)]	[0.7571(4)]
