# Supplementary material for: Data on vibrational spectra of the langasites Ln3CrGe3Be2O14 (Ln = La, Pr, Nd) and ab initio calculations
Source: Data Brief. 2019 Dec 16;28:104889. doi: 10.1016/j.dib.2019.104889 (PMC6939064; doi:10.1016/j.dib.2019.104889)
Supplement: Multimedia component 1 [file mmc1.zip › Supplementary Data/Table 2.xlsx]

## Sheet: Лист1
	Ln = La	Ln = Pr	Ln = Nd
R–polyhedron
R–O1 ×2	2.637	2.621	2.613
	[2.577(2)]
R–O2 ×2	2.520	2.473	2.451
	[2.457(4)]
R–O2’ ×2	2.850	2.827	2.818
	[2.816(3)]
R–O3 ×2	2.488	2.449	2.431
	[2.450(3)]
(R–O)av	2.624	2.593	2.578
	[2.575]
Cr–octahedron
Cr–O3 ×6	1.987	1.984	1.983
	[1.979(2)]
Ge– tetrahedron
Ge–O2 ×2	1.784	1.781	1.780
	[1.760(4)]
Ge–O3 ×2	1.774	1.775	1.775
	[1.733(3)]
(Ge–O)av	1.779	1.778	1.778
	[1.747]
Be–tetrahedron
Be–O1	1.586	1.589	1.590
	[1.622(6)]
Be–O2 ×3	1.698	1.694	1.692
	[1.672(3)]
(Be–O)av	1.670	1.668	1.667
	[1.660]
