# Supplementary material for: Data on vibrational spectra of the langasites Ln3CrGe3Be2O14 (Ln = La, Pr, Nd) and ab initio calculations
Source: Data Brief. 2019 Dec 16;28:104889. doi: 10.1016/j.dib.2019.104889 (PMC6939064; doi:10.1016/j.dib.2019.104889)
Supplement: Multimedia component 1 [file mmc1.zip › Supplementary Data/Table 3.xlsx]

## Sheet: Лист1
Ln3CrGe3Be2O14		a	c
La3CrGe3Be2O14	Exp.	8.033(2)	4.934(2)
	Calc.	8.0622	2841680
Pr3CrGe3Be2O14	Exp.	7.957(2)	4.904(2)
	Calc.	2946960	2751464
Nd3CrGe3Be2O14	Exp.	7.931(2)	4.894(2)
	Calc.	2842866	2711287
