# Supplementary material for: Data on vibrational spectra of the langasites Ln3CrGe3Be2O14 (Ln = La, Pr, Nd) and ab initio calculations
Source: Data Brief. 2019 Dec 16;28:104889. doi: 10.1016/j.dib.2019.104889 (PMC6939064; doi:10.1016/j.dib.2019.104889)
Supplement: Multimedia component 1 [file mmc1.zip › Supplementary Data/Table 4.xlsx]

## Sheet: Лист1
Ion	site	Ln = La			Ln = Pr			Ln = Nd
		x/a	y/b	z/c	x/a	y/b	z/c	x/a	y/b	z/c
Ln	3e	0.43071	0	0	0.43021	0	0	0.42976	0	0
		[0.42983(4)]
Cr	1a	0	0	0	0	0	0	0	0	0
Ge	3f	0.74464	0	0.5	0.74435	0	0.5	0.74428	0	0.5
		[0.74350(8)]
Be	2d	1/3	2/3	0.52203	1/3	2/3	0.52539	1/3	2/3	0.52713
				[0.5260(10)]
O1	2d	1/3	2/3	0.20488	1/3	2/3	0.20613	1/3	2/3	0.20711
				[0.1973(9)]
O2	6g	0.46553	0.30026	0.32701	0.46600	0.30279	0.32134	0.46618	0.30408	0.31883
		[0.4671(4)]	[0.3049(3)]	[0.3251(5)]
O3	6g	0.22215	0.09317	0.75867	0.22329	0.09093	0.75757	0.22364	0.08958	0.75679
		[0.2256(3)]	[0.0966(3)]	[0.7571(4)]
