# Supplementary material for: Data on vibrational spectra of the langasites Ln3CrGe3Be2O14 (Ln = La, Pr, Nd) and ab initio calculations
Source: Data Brief. 2019 Dec 16;28:104889. doi: 10.1016/j.dib.2019.104889 (PMC6939064; doi:10.1016/j.dib.2019.104889)
Supplement: Multimedia component 1 [file mmc1.zip › Supplementary Data/Table 5.xlsx]

## Sheet: Лист1
	Ln = La	Ln = Pr	Ln = Nd
R–polyhedron
R–O1 ×2	2.601	2.584	2.578
	[2.577(2)]
R–O2 ×2	2.496	2.449	2.429
	[2.457(4)]
R–O2’ ×2	2.811	2.788	2.779
	[2.816(3)]
R–O3 ×2	2.468	2.430	2.412
	[2.450(3)]
(R–O)av	2.594	2.563	2.550
	[2.575]
Cr–octahedron
Cr–O3 ×6	1.966	1.963	1.963
	[1.979(2)]
Ge– tetrahedron
Ge–O2 ×2	1.769	1.766	1.764
	[1.760(4)]
Ge–O3 ×2	1.756	1.756	1.756
	[1.733(3)]
(Ge–O)av	1.762	1.761	1.760
	[1.747]
Be–tetrahedron
Be–O1	1.576	1.578	1.579
	[1.622(6)]
Be–O2 ×3	1.683	1.678	1.677
	[1.672(3)]
(Be–O)av	1.656	1.653	1.653
	[1.660]
