# Supplementary material for: Data on vibrational spectra of the langasites Ln3CrGe3Be2O14 (Ln = La, Pr, Nd) and ab initio calculations
Source: Data Brief. 2019 Dec 16;28:104889. doi: 10.1016/j.dib.2019.104889 (PMC6939064; doi:10.1016/j.dib.2019.104889)
Supplement: Multimedia component 1 [file mmc1.zip › Supplementary Data/Table 6.xlsx]

## Sheet: Лист1
					La3CrGe3Be2O14
Exp, R	Calculated			Exp, IR	Exp, R	Calculated				Exp, IR
	A1	E	A2			A1	E	A2
R a m a n – a c t i v e					R a m a n – a c t i v e
		I R – a c t i v e					I R – a c t i v e
			88					396		400
108		105		100	406	396
108		109			433		425			424
122	127				462		456			456
			130	133	488		482
143		141						499		506
			156		544		532			551
159		164		167	568	561
190		193		189				580
	212				586	583
			213	216	625		624			625
233		235					661
		241		245			715			722
259		269		265	730		728			722
	284							733		741
			287		783		781			789
292		290		294	783	785
292	292						809
326		328						816
			332			818
351		343		344				825		821
378		376		384	836	839
