# Supplementary material for: Data on vibrational spectra of the langasites Ln3CrGe3Be2O14 (Ln = La, Pr, Nd) and ab initio calculations
Source: Data Brief. 2019 Dec 16;28:104889. doi: 10.1016/j.dib.2019.104889 (PMC6939064; doi:10.1016/j.dib.2019.104889)
Supplement: Multimedia component 1 [file mmc1.zip › Supplementary Data/Table 7.xlsx]

## Sheet: Лист1
				Pr3CrGe3Be2O14
Exp, R	Calculated			Exp, IR	Exp, R	Calculated			Exp, IR
	A1	E	A2			A1	E	A2
R a m a n – a c t i v e					R a m a n – a c t i v e
		I R – a c t i v e					I R – a c t i v e
			83	89				398	404
		96		89	409	401
108		108			435		431		430
123	127				462		459		462
			131	135	489		485
145		141						503	509
			150		548		538		556
161		164		166	575	565
193		194		188				583
	215				587	587
			216		631		632		633
235		235					668
		243		245			721		728
260		265		263				734.5	743
	284				732		734.8		743
			286		783		785.6		794
295		294		297	783	785.7
295	297						813
		327				818
			337					821	823
355		348		352				823	823
382		378		385	836	843
