# Supplementary material for: Data on vibrational spectra of the langasites Ln3CrGe3Be2O14 (Ln = La, Pr, Nd) and ab initio calculations
Source: Data Brief. 2019 Dec 16;28:104889. doi: 10.1016/j.dib.2019.104889 (PMC6939064; doi:10.1016/j.dib.2019.104889)
Supplement: Multimedia component 1 [file mmc1.zip › Supplementary Data/Table 8.xlsx]

## Sheet: Лист1
				Nd3CrGe3Be2O14
Exp, R	Calculated			Exp, IR	Exp, R	Calculated			Exp, IR
	A1	E	A2			A1	E	A2
R a m a n – a c t i v e					R a m a n – a c t i v e
		I R – a c t i v e					I R – a c t i v e
			80					400	405
		92		90	410	404
108		108			436		434		435
123	127				463		461		463
			131	138	490		486
146		141						505	512
			148		549		540		560
160		165		166	572	569
191		194		191				585
	217				589	590
			218		626		635		634
236		236					671
		244		247			723		731
261		264		265	734			735	746
	284						738
			286		784	786			794
296		295		301	784		787		794
	301						814
330		327				817
			340					820
356		351		354				826	823
382		380		385	838	845
